# Supplementary material for: Taking their wellbeing into their own hands: Self-educated and peer-recommended techniques used by women with breast cancer to improve sexual functioning during treatment and in survivorship
Source: PLoS One. 2023 Nov 15;18(11):e0293298. doi: 10.1371/journal.pone.0293298 (PMC10650983; doi:10.1371/journal.pone.0293298)
Supplement: S1 Data — (CSV) [file pone.0293298.s002.csv]

Record ID	2. Prior to having breast cancer, how satisfied were you with your sex life?	3. How has having breast cancer affected your sexual satisfaction when you have sex?	4. What, if any, differences have you experienced in your sex life since undergoing breast cancer treatment?	5. Did you and your doctor or healthcare team ever discuss concerns about how breast cancer could affect your sex life?			6. Are you actively coping with the sexual symptoms of your breast cancer treatment?	7. Have you tried a coping method that you developed yourself or someone other than a healthcare provider suggested (e.g. another breast cancer survivor, your partner, a friend, etc.)?	8. What were the coping methods that you developed yourself or that someone other than a healthcare provider suggested? Please describe them.	9. If you have not tried using a coping method other than the ones suggested by a healthcare provider to deal with sexual symptoms, what are the main reasons you didn't? Please answer in the space below.	10. Would you consider any of your coping methods to be new ideas or strategies that are somehow unique to you?	11. Who developed the coping method(s) you tried? (Check all that apply). (choice=I did)	11. Who developed the coping method(s) you tried? (Check all that apply). (choice=My intimate partner(s) and I came up with it/them together)	11. Who developed the coping method(s) you tried? (Check all that apply). (choice=A family member or friend)	11. Who developed the coping method(s) you tried? (Check all that apply). (choice=Another person with breast cancer)	11. Who developed the coping method(s) you tried? (Check all that apply). (choice=A doctor or other healthcare professional)	11. Who developed the coping method(s) you tried? (Check all that apply). (choice=Someone I read about on the internet)	11. Who developed the coping method(s) you tried? (Check all that apply). (choice=Someone I heard about on TV or the radio)	11. Who developed the coping method(s) you tried? (Check all that apply). (choice=Other (please specify):)		12. Coping in the context of sex life often involves a woman's partner(s). Have your sexual partners been involved in figuring out ways to enjoy sex after your breast cancer treatment?	13. How have your sexual partners (current or past) been involved in figuring out ways to enjoy sex after your breast cancer treatment?	14. Overall, how effective were the coping methods you used for making it easier to manage the effects of breast cancer on your sexual well-being?	I told other people with breast cancer	I told healthcare providers	I shared my coping methods on a website/blog/social network such as Breastcancer.org	I have not shared yet but I do intend to tell others	I do not intend to share my coping methods	16. Over the past 4 weeks, how would you rate your level (degree) of sexual desire or interest?	17. Over the past 4 weeks, how often did you feel sexual desire or interest?	18. Over the past 4 weeks, how frequently have you engaged in self-stimulation (masturbation)?	19. Over the past 4 weeks, how frequently have you engaged in sexual activity with one or more partners?	20. Over the past 4 weeks, how often did you feel sexually aroused ('turned on') during sexual activity or intercourse?	21. Over the past 4 weeks, how would you rate your level of sexual arousal ('turn on') during sexual activity or intercourse?	22. Over the past 4 weeks, how confident were you about becoming sexually aroused during sexual activity or intercourse?	23. Over the past 4 weeks, how often have you been satisfied with your arousal (excitement) during sexual activity or intercourse?	24. Over the past 4 weeks, how often did you become lubricated ('wet') during sexual activity or intercourse?	25. Over the past 4 weeks, how difficult was it to become lubricated ('wet') during sexual activity or intercourse?	26. Over the past 4 weeks, how often did you maintain your lubrication ('wetness') until completion of sexual activity or intercourse?	27. Over the past 4 weeks, how difficult was it to maintain your lubrication ('wetness') until completion of sexual activity or intercourse?	28. Over the past 4 weeks, when you had sexual stimulation or intercourse, how often did you reach orgasm (climax)?	29. Over the past 4 weeks, when you had sexual stimulation or intercourse, how difficult was it for you to reach orgasm (climax)?	30. Over the past 4 weeks, how satisfied were you with your ability to reach orgasm (climax) during sexual activity or intercourse?	31. Over the past 4 weeks, how satisfied have you been with the amount of emotional closeness during sexual activity between you and your partner(s)?	32. Over the past 4 weeks, how satisfied have you been with your sexual relationship with your partner(s)?	33. Over the past 4 weeks, how satisfied have you been with your overall sexual life?	34. Over the past 4 weeks, how often did you experience discomfort or pain during vaginal penetration?	35. Over the past 4 weeks, how often did you experience discomfort or pain following vaginal penetration?	36. Over the past 4 weeks, how would you rate your level (degree) of discomfort or pain during or following vaginal penetration?
1				Yes - Please give us a sense of what the doctor/healthcare team suggested you do to manage sexual symptoms and whether you tried it. Please answer in the space that pops up below this question.	ab		Yes, I have been for <u>MORE than 6 months</u>.	Yes	xyz		Yes	Checked	Checked	Checked	Checked	Checked	Checked	Checked	Checked		Yes	999	Extremely effective	yes	yes	yes		yes	Very high	Almost always or always	Not at all	Not at all	Almost always or always	Very high	Very high confidence	Almost always or always	Almost always or always	Extremely difficult or impossible	Almost always or always	Extremely difficult or impossible	Almost always or always	Extremely difficult or impossible	Very satisfied	Very satisfied	Very satisfied	Very satisfied	Almost always or always	Almost always or always	Very high
2												Unchecked	Unchecked	Unchecked	Unchecked	Unchecked	Unchecked	Unchecked	Unchecked
3	Moderately satisfied	No effect	worried my partner would not find me attractive after surgery	No - If not, what prevented you from talking to your doctor/healthcare team about how breast cancer could affect your sex life? Please answer in the space that pops up below this question.			Yes, I have been for <u>MORE than 6 months</u>.	No				Unchecked	Unchecked	Unchecked	Unchecked	Unchecked	Unchecked	Unchecked	Unchecked										High	Most times (more then half the time)	Once	Two to three times per week	Sometimes (about half the time)	Very high	Very high confidence	Almost always or always	Almost always or always	Not difficult	Almost always or always	Not difficult	Sometimes (about half the time)	Slightly difficult	Very dissatisfied	Very satisfied	Very satisfied	Very satisfied	Almost never or never	Almost never or never	Very low or none at all
4	Moderately satisfied											Unchecked	Unchecked	Unchecked	Unchecked	Unchecked	Unchecked	Unchecked	Unchecked
5	Extremely satisfied	No effect	Less frequently due to treatment.	No - If not, what prevented you from talking to your doctor/healthcare team about how breast cancer could affect your sex life? Please answer in the space that pops up below this question.		I didn't feel comfortable doing it. If issues came up, I probably would have done so.	Yes, I have been for <u>MORE than 6 months</u>.	No		I've just researched myself.		Unchecked	Unchecked	Unchecked	Unchecked	Unchecked	Unchecked	Unchecked	Unchecked										Moderate	A few times (less than half the time)	Not at all	Once a week	Almost always or always	Very high	Very high confidence	Almost always or always	Almost always or always	Not difficult	Almost always or always	Not difficult	Almost always or always	Not difficult	Very satisfied	Very satisfied	Very satisfied	Very satisfied	Did not attempt intercourse	Did not attempt intercourse	Did not attempt intercourse
6	Very satisfied	Very much worsened	For the first 11 years past diagnosis, I had absolutely zero libido. No interest in sex and extreme vaginal atrophy. AIs made everything worse. Some how, with the right medications (anti-depressants) I have a renewed interest and desire for sex. It has been wonderful too desire my husband again after so many years as roommates. It is difficult, needing lubricants and estrace, but I'm so greatful …	No - If not, what prevented you from talking to your doctor/healthcare team about how breast cancer could affect your sex life? Please answer in the space that pops up below this question.		I talked to med onc and pcp over the years, bu never found any relieve. Both pcp ad medical onc were agreeable to e-string or estrace cream. It wasn't till I found my current psychiatrist (the 3rd one I tried) till I found success with anti-depressants and anti-anxiety that allowed me to find a renewed interest in sex and to have a libido. 11 years lost.	Yes, I have been for <u>MORE than 6 months</u>.	No		When you have no libido, its hard to to act on suggestions. I read the bco threads on sex and researched suggestions, but they were always out of my price range.		Unchecked	Unchecked	Unchecked	Unchecked	Unchecked	Unchecked	Unchecked	Unchecked										Moderate	Sometimes (about half the time)	Not at all	A few times this month	Sometimes (about half the time)	Moderate	Moderate confidence	Most times (more than half the time)	A few times (less than half the time)	Difficult	A few times (less than half the time)	Difficult	Sometimes (about half the time)	Difficult	Moderately satisfied	Moderately satisfied	Moderately satisfied	Moderately satisfied	Sometimes (about half the time)	A few times (less than half the time)	Low
7	Extremely satisfied	Very much worsened		No - If not, what prevented you from talking to your doctor/healthcare team about how breast cancer could affect your sex life? Please answer in the space that pops up below this question.			No, but I intend to in the <u>next 30 days</u>.	Yes			No	Unchecked	Unchecked	Unchecked	Unchecked	Unchecked	Checked	Unchecked	Unchecked		Yes		Moderately effective	no	no	no	no	no	High	Most times (more then half the time)	Once	Once
8	Extremely satisfied	Very much worsened	Surgery twice stopped sexual activity. Rad therapy so destroys the skin, you don't want to be touched - don't giggle my body, it causes breast pain.	No - If not, what prevented you from talking to your doctor/healthcare team about how breast cancer could affect your sex life? Please answer in the space that pops up below this question.		Your focus goes from me & my life, to full on breast cancer and get it out of me. Every waking minute is bc related. Lack of sleep, waking after 3-4 hours of sleep, I'd research everything I could find on bc. Sex wasn't even a thought.						Unchecked	Unchecked	Unchecked	Unchecked	Unchecked	Unchecked	Unchecked	Unchecked										Low	Sometimes (about half the time)	Once	Not at all	No sexual activity	No sexual activity	No Sexual Activity	No sexual activity	No sexual activity	No sexual activity	No sexual activity	No sexual activity	No sexual activity	No sexual activity	No sexual activity	No sexual activity with my partner(s)	No partner(s)	Very dissatisfied	Did not attempt intercourse	Did not attempt intercourse	Did not attempt intercourse
9	Somewhat satisfied	Very much worsened	Loss of libido, vaginal dryness	No - If not, what prevented you from talking to your doctor/healthcare team about how breast cancer could affect your sex life? Please answer in the space that pops up below this question.		Never thought to discuss it due to challenges and anxiety of diagnosis and treatment	Yes, I have been for <u>MORE than 6 months</u>.	No		Nothing suggested to me in respect to increasing libido only coconut oil for vaginal dryness		Unchecked	Unchecked	Unchecked	Unchecked	Unchecked	Unchecked	Unchecked	Unchecked										Very low or none at all	Almost never or never	Not at all	Once	Almost never or never	Very low	Very low or no confidence	Almost never or never	Almost never or never	Extremely difficult or impossible	Almost never or never	Extremely difficult or impossible	Almost never or never	Extremely difficult or impossible	Very dissatisfied	Very dissatisfied	Very dissatisfied	Very dissatisfied	Did not attempt intercourse	Did not attempt intercourse	Did not attempt intercourse
10												Unchecked	Unchecked	Unchecked	Unchecked	Unchecked	Unchecked	Unchecked	Unchecked
11	Very satisfied	Very much worsened	Vagina dry n tight hurt when penetration must use lubrication	Yes - Please give us a sense of what the doctor/healthcare team suggested you do to manage sexual symptoms and whether you tried it. Please answer in the space that pops up below this question.			Yes, I have been for <u>MORE than 6 months</u>.	Yes	Lube		No	Checked	Checked	Unchecked	Unchecked	Checked	Unchecked	Unchecked	Unchecked		Yes	Yes	Very effective	yes	yes
12	Moderately satisfied	Very much worsened	Vaginal atrophy, loss of libido, weight gain leading to feelings of inadequacy, breast scars leading to low self body image	Yes - Please give us a sense of what the doctor/healthcare team suggested you do to manage sexual symptoms and whether you tried it. Please answer in the space that pops up below this question.	They suggested lubrication and antidepressants. They even went so far as to prescribe vaginal estrogen, but I was too terrified to use it. No one can tell me if I am in menopause. They all tell me to use birth control. What they mean is use condoms. I've been married for 15 years, and now they want me to use condoms. My husband doesn't want to use condoms, and the medication I take can cause birt…		Yes, I have been for <u>MORE than 6 months</u>.	Yes	I've tried different lubricants, different sex toys, masturbation with my partner instead of penetration.		No	Checked	Unchecked	Checked	Unchecked	Unchecked	Unchecked	Unchecked	Unchecked		No		Slightly effective	no	no	no	no	yes	Very low or none at all	Almost never or never	Once	Not at all	No sexual activity	No sexual activity	No Sexual Activity	No sexual activity	No sexual activity	No sexual activity	No sexual activity	No sexual activity	No sexual activity	No sexual activity	No sexual activity	No sexual activity with my partner(s)	Very dissatisfied	Very dissatisfied	Did not attempt intercourse	Did not attempt intercourse	Did not attempt intercourse
13	Very satisfied	Very much worsened	I had lumpectomy and the BC breast while still my own has a strange almost painful response to touches. I have reduced libido to the point where sometimes I am not able to respond to my husband. I have difficulty reaching orgasm and intercourse is not enjoyable. I only participate because I want to have a physical connection with my husband but it is no longer satisfying for either of us.	No - If not, what prevented you from talking to your doctor/healthcare team about how breast cancer could affect your sex life? Please answer in the space that pops up below this question.		I don't have much hope that anything can be done. There is not female viagra.	Yes, I have been for <u>MORE than 6 months</u>.	Yes	Continuing to participate and not give up, Kegel exercises etc.		Yes	Checked	Checked	Unchecked	Unchecked	Unchecked	Unchecked	Unchecked	Unchecked		Yes	Being patient, continuing to participate and try new things, encouraging words and behaviour. He is very supportive. NO pressure.	Not effective at all	no	no	no	no	no	Low	Almost never or never	Almost every day	A few times this month	Almost never or never	Very low	Very low or no confidence	Almost never or never	Almost never or never	Very difficult	Almost never or never	Very difficult	Almost never or never	Extremely difficult or impossible	Very dissatisfied	About equally satisfied and dissatisfied	Very dissatisfied	Very dissatisfied	Almost never or never	Almost never or never	Very low or none at all
14	Extremely satisfied	Worsened	While having OFS and an AI, I noticed a lack of sensation in my clitoris vagina and remaining breast. All sexual pleasure was gone for me. Orgasms were few in the year I was on those drugs.	Yes - Please give us a sense of what the doctor/healthcare team suggested you do to manage sexual symptoms and whether you tried it. Please answer in the space that pops up below this question.	After hearing about the loss of sensation my doctor suggested that I switch to Tamoxifen for adjuvant therapy.		Yes, I have been for <u>MORE than 6 months</u>.	Yes	Members of The BCO site suggested using coconut oil which was effective for vaginal dryness.		No	Unchecked	Unchecked	Unchecked	Checked	Unchecked	Unchecked	Unchecked	Unchecked		Yes	Patience?	Moderately effective	yes	yes	yes	no	no	Low	A few times (less than half the time)	Not at all	Once a week	Sometimes (about half the time)	Moderate	Moderate confidence	Sometimes (about half the time)	Almost never or never	Extremely difficult or impossible	Almost never or never	Extremely difficult or impossible	Almost never or never	Extremely difficult or impossible	Very dissatisfied	Moderately dissatisfied	Moderately dissatisfied	Moderately dissatisfied	A few times (less than half the time)	A few times (less than half the time)	Low
15	Extremely satisfied	Very much worsened	No sex drive, very painful	No - If not, what prevented you from talking to your doctor/healthcare team about how breast cancer could affect your sex life? Please answer in the space that pops up below this question.		I don't feel comfortable	Yes, I have been for <u>MORE than 6 months</u>.	Yes	Personal lubricant		No	Checked	Checked	Unchecked	Checked	Unchecked	Checked	Unchecked	Unchecked		Yes	We share everything	Moderately effective	no	no	no	no	yes	Low	A few times (less than half the time)	Not at all	Once	A few times (less than half the time)	Low	Low confidence	A few times (less than half the time)	Almost never or never	Very difficult	Almost never or never	Very difficult	Almost never or never	Extremely difficult or impossible	Very dissatisfied	Very satisfied	Moderately dissatisfied	Moderately dissatisfied	Almost always or always	Almost always or always	High
16	Moderately satisfied	No effect										Unchecked	Unchecked	Unchecked	Unchecked	Unchecked	Unchecked	Unchecked	Unchecked
17												Unchecked	Unchecked	Unchecked	Unchecked	Unchecked	Unchecked	Unchecked	Unchecked
18	Moderately satisfied	Worsened	I believe my image of myself is less desirable. Also due to mastectomy and reconstruction, I have tender areas in my body.	No - If not, what prevented you from talking to your doctor/healthcare team about how breast cancer could affect your sex life? Please answer in the space that pops up below this question.			Yes, I have been for <u>MORE than 6 months</u>.	No		Lack of interest		Unchecked	Unchecked	Unchecked	Unchecked	Unchecked	Unchecked	Unchecked	Unchecked										Low	Almost never or never	Not at all	A few times this month	Almost never or never	Low	Low confidence	Almost never or never	Almost never or never	Very difficult	Almost never or never	Very difficult	Almost never or never	Extremely difficult or impossible	Very dissatisfied	About equally satisfied and dissatisfied	About equally satisfied and dissatisfied	Moderately satisfied	Almost always or always	A few times (less than half the time)	Moderate
19	Very satisfied	Very much worsened	Very little desire anymore; when we do have sex, it is uncomfortable, bordering on painful	No - If not, what prevented you from talking to your doctor/healthcare team about how breast cancer could affect your sex life? Please answer in the space that pops up below this question.		Embarrassment, I've never talked to any of my physicians about sexual matters. Also, I didn't think of the possibility of changes, and I guess I really didn't want to know.	No, but I intend to in the <u>next 6 months</u>.	No		No real desire on my part, maybe since it's only been six months. I guess if it persists, I will eventually.		Unchecked	Unchecked	Unchecked	Unchecked	Unchecked	Unchecked	Unchecked	Unchecked										Very low or none at all	Almost never or never	Not at all	Once a week	Almost never or never	Very low	Very low or no confidence	Almost never or never	Almost never or never	Very difficult	Almost never or never	Very difficult	Almost never or never	Extremely difficult or impossible	Moderately dissatisfied	Moderately satisfied	Very dissatisfied	Very dissatisfied	Did not attempt intercourse	Did not attempt intercourse	Did not attempt intercourse
20												Unchecked	Unchecked	Unchecked	Unchecked	Unchecked	Unchecked	Unchecked	Unchecked
21	Moderately satisfied	Very much worsened	Absolutely no sexual desire anymore (compared to pre-cancer). sex is nowpainful and arousal feels nothing like it used to when i had hormones!	No - If not, what prevented you from talking to your doctor/healthcare team about how breast cancer could affect your sex life? Please answer in the space that pops up below this question.		Older male oncologist who scheduled very brief follow-appointments, general lack of interest in any side effects including sexual ones which are more difficult to talk about.						Unchecked	Unchecked	Unchecked	Unchecked	Unchecked	Unchecked	Unchecked	Unchecked
22			Although I've been widowed since age 40 (I was diagnosed at 65), I've always hoped I could link up once more. It's never happened and I feel so unattractive. I had long hair which I wore in a braid and now with radiation and letrozole I have scarcely any hair. I am much more withdrawn. But I feel OK healthwise.	No - If not, what prevented you from talking to your doctor/healthcare team about how breast cancer could affect your sex life? Please answer in the space that pops up below this question.		Surviving was my main goal and since I had not had sex for nearly 25 years I just didn't think about it.	N/A - I was not affected by sexual functioning issues.	Yes	My husband was very abusive, then took his life shortly after my 40th birthday. It is very difficult for me to trust men and I guess I put them off. Instead I knit, paint, garden and work with wood -- sublimation. I sought a therapist and was diagnosed Bipolar I.		No	Checked	Unchecked	Unchecked	Unchecked	Unchecked	Unchecked	Unchecked	Unchecked		No		Moderately effective	no	yes	no	no	yes	Very low or none at all	Almost never or never	Not at all	Almost every day	No sexual activity	No sexual activity	No Sexual Activity	No sexual activity	No sexual activity	No sexual activity	No sexual activity	No sexual activity	No sexual activity	No sexual activity	No sexual activity	No sexual activity with my partner(s)	No partner(s)	Very dissatisfied	Did not attempt intercourse	Did not attempt intercourse	Did not attempt intercourse
23	Very satisfied	Worsened	After treatments and surgeries and now AI's it's very hard to engage emotionally and there is virtually no natural lubrication at all making it more of a chemical experience than a natural one.	No - If not, what prevented you from talking to your doctor/healthcare team about how breast cancer could affect your sex life? Please answer in the space that pops up below this question.		My oncologist never brought it up at all and honestly I had no idea this would happen. SHe ust told me to take the meds or die. There was no in between and no further discussion.	Yes, I have been for <u>MORE than 6 months</u>.	N/A				Unchecked	Unchecked	Unchecked	Unchecked	Unchecked	Unchecked	Unchecked	Unchecked										Low	Almost never or never	Not at all	Not at all	No sexual activity	No sexual activity	No Sexual Activity	No sexual activity	No sexual activity	No sexual activity	No sexual activity	No sexual activity	No sexual activity	No sexual activity	No sexual activity	No sexual activity with my partner(s)	Very dissatisfied	Very dissatisfied	Most times (more than half the time)	Sometimes (about half the time)	Moderate
24	Moderately satisfied	No effect	Vaginal atrophy, dryness	No - If not, what prevented you from talking to your doctor/healthcare team about how breast cancer could affect your sex life? Please answer in the space that pops up below this question.		At the time I had my diagnosis, I was not sexually active and think as a result, the conversation did not get included. I never said I might NOT BE in the future, just that I wasn't at that time.	Yes, I have been for <u>MORE than 6 months</u>.	Yes	Using certain lubricant to help during intercourse		No	Checked	Unchecked	Unchecked	Unchecked	Checked	Unchecked	Unchecked	Unchecked		Yes	I became sexually active with a partner this year since my diagnosis in 2012. My partner was a former boyfriend/lover and so I had to re-educate him on my body in the new world. We worked together to ensure I had enough lubrication and were able to handle sexual positions together to ensure I did not have pain or made intercourse uncomfortable.	Moderately effective	no	no	yes	yes		Low	A few times (less than half the time)	A few times this month	Not at all	Most times (more than half the time)	High	High confidence	Most times (more than half the time)	Most times (more than half the time)	Slightly difficult	A few times (less than half the time)	Slightly difficult	Almost always or always	Not difficult	Moderately satisfied	About equally satisfied and dissatisfied	About equally satisfied and dissatisfied	About equally satisfied and dissatisfied	Sometimes (about half the time)	Sometimes (about half the time)	Moderate
25	Moderately satisfied	Worsened	No desire. Vaginal pain and dryness.	N/A - I did not speak to my doctor about sexual health issues because they were not relevant to me.			Yes, I have been for <u>MORE than 6 months</u>.	Yes	OTC lubricant		Yes	Checked	Unchecked	Unchecked	Unchecked	Unchecked	Unchecked	Unchecked	Unchecked		Yes	Support me and talking	Slightly effective	no	yes	no	yes	yes	Low	A few times (less than half the time)	Once	Once a week	A few times (less than half the time)	Low	Low confidence	A few times (less than half the time)	Almost never or never	Very difficult	Almost never or never	Very difficult	Sometimes (about half the time)	Difficult	Moderately dissatisfied	Very satisfied	About equally satisfied and dissatisfied	Moderately dissatisfied	Almost always or always	Almost never or never	Moderate
26	Very satisfied	Worsened	Low libido dryness	No - If not, what prevented you from talking to your doctor/healthcare team about how breast cancer could affect your sex life? Please answer in the space that pops up below this question.		felt like my doctor was not really comfortable discussing when I started experiencing frequent UTIs he did suggest a gynecologist who was helpful	Yes, I have been for <u>MORE than 6 months</u>.	Yes	Use it or loose it ! So even at times when not really feeling it have regular sex		No	Unchecked	Checked	Unchecked	Unchecked	Unchecked	Unchecked	Unchecked	Checked		Yes	researching products, most importantly emotional support & never making me feel inadequate	Moderately effective	no	no	no	yes	no	High	Most times (more then half the time)	Not at all	Two to three times per week	Most times (more than half the time)	Moderate	Moderate confidence	Most times (more than half the time)	A few times (less than half the time)	Difficult	Almost never or never	Difficult	Most times (more than half the time)	Slightly difficult	Moderately satisfied	Very satisfied	Very satisfied	Moderately satisfied	A few times (less than half the time)	Almost never or never	Low
27	Extremely satisfied	Worsened	No nipples, didn't realize that was important to me for orgasm.	Yes - Please give us a sense of what the doctor/healthcare team suggested you do to manage sexual symptoms and whether you tried it. Please answer in the space that pops up below this question.	She said the neck could be a substitute. I chose bilateral I could have done lumpectimy or 1 side. I should have gotten antianxiety pills to calm myself down so I could think properly. I am questioning everything esp no chemo with 1.8 MM sn. Wish I did the chemo but they said it was a 1% increase. Were they correct.		Yes, I have been for <u>MORE than 6 months</u>.	Yes	Long time massage does not work.		No	Checked	Checked	Unchecked	Unchecked	Unchecked	Unchecked	Unchecked	Unchecked		Yes	He likes me to massage him. I am happy he canbejaculate but inhavevonly had 1 orgasm in this year.	Extremely effective	no	no	no	no	no	High	Sometimes (about half the time)	A few times this month	Once	Almost never or never	Very low	Low confidence	A few times (less than half the time)	Almost never or never	Extremely difficult or impossible	A few times (less than half the time)	Extremely difficult or impossible	Almost never or never	Extremely difficult or impossible	About equally satisfied and dissatisfied	Moderately dissatisfied	Moderately dissatisfied	Moderately dissatisfied	Almost always or always	Almost always or always	Moderate
28												Unchecked	Unchecked	Unchecked	Unchecked	Unchecked	Unchecked	Unchecked	Unchecked
29	Extremely satisfied	Worsened	Not as often because of treatments...no feeling in breasts. (Nipple sparing box)	Yes - Please give us a sense of what the doctor/healthcare team suggested you do to manage sexual symptoms and whether you tried it. Please answer in the space that pops up below this question.	No real response at this point		Yes, I have been for <u>LESS than 6 months</u>.	No		Not sure		Unchecked	Unchecked	Unchecked	Unchecked	Unchecked	Unchecked	Unchecked	Unchecked										Very low or none at all	Almost never or never	Not at all	Once
30	Very satisfied	Worsened		No - If not, what prevented you from talking to your doctor/healthcare team about how breast cancer could affect your sex life? Please answer in the space that pops up below this question.		I was concerned with surviving. It never occured to me to ask how treatment would affect my sex life.	Yes, I have been for <u>MORE than 6 months</u>.	Yes			No	Checked	Unchecked	Unchecked	Unchecked	Unchecked	Unchecked	Unchecked	Unchecked		Yes		Moderately effective	no	no	yes	no	no	Low	A few times (less than half the time)	Once	Once
31	Moderately satisfied	Very much worsened	Painful intercourses, less desire, thinning vaginal walls, bleeding	Yes - Please give us a sense of what the doctor/healthcare team suggested you do to manage sexual symptoms and whether you tried it. Please answer in the space that pops up below this question.	He suggested lubricants and that I could do the Mona Lisa treatment if I could afford it. He also enrolled me in a study to determine if Wellbutrin helps with sexual desire		Yes, I have been for <u>MORE than 6 months</u>.	Yes	Dilator Coconut oil		Yes	Unchecked	Unchecked	Unchecked	Unchecked	Unchecked	Unchecked	Checked	Unchecked		Not sure		Slightly effective	yes	yes	no	no	no	Low	A few times (less than half the time)	Once	A few times this month	Most times (more than half the time)	Moderate	Moderate confidence	Sometimes (about half the time)	Almost never or never	Very difficult	Almost never or never	Very difficult	Most times (more than half the time)	Slightly difficult	Moderately dissatisfied	About equally satisfied and dissatisfied	About equally satisfied and dissatisfied	About equally satisfied and dissatisfied	Sometimes (about half the time)	Sometimes (about half the time)	Moderate
32	Extremely satisfied	Very much worsened	Ungodly pain when attempting penetration style sex....fear of heart attack or passing out and TERRIBLE palpitations whenapproaching climax during masterbation or receiving oral sex...had to modify how i got off breathing slowly thru it ...ruined it completely ....half the intensity ...and never really satisfied ...makes me sad ...was my FAVORITE PART OF LIFE ....if i knew id have forgone treatment	No - If not, what prevented you from talking to your doctor/healthcare team about how breast cancer could affect your sex life? Please answer in the space that pops up below this question.		I tried numerous times was brushed off told get some gel or relax have an ativan ...useless	Yes, I have been for <u>MORE than 6 months</u>.	Yes	Basically getting a pinch hitter fir me or ignoring when he went out for a little love ...sucks horribly but i cant its too painful		No	Unchecked	Checked	Unchecked	Unchecked	Unchecked	Unchecked	Unchecked	Unchecked		Yes	He tries to be attentive and loving and ok with no sex	Not effective at all	no		no	no	yes	Very low or none at all	Almost never or never	Once	Not at all	Almost never or never	Very low	Low confidence	Almost never or never	Almost never or never	Extremely difficult or impossible	Almost never or never	Extremely difficult or impossible	A few times (less than half the time)	Extremely difficult or impossible	Very dissatisfied	No sexual activity with my partner(s)	Very dissatisfied	Very dissatisfied	Almost always or always	Almost always or always	Very high
33	Very satisfied	Worsened	My husband has NO physical contact with me now. No kisses, snuggling or hand holding. Wit him it is "all" or nothing. Pain and damage from radiation treatment make "all" impossible - pain, bleeding. I was stage 4 De Novo with mets to almost all my bones. Contact was rare then, in 2013 when first DX'd and then faded away. One year ago I was DX'd with brain mets. No hope for anything now.	No - If not, what prevented you from talking to your doctor/healthcare team about how breast cancer could affect your sex life? Please answer in the space that pops up below this question.		issue never came up	Yes, I have been for <u>MORE than 6 months</u>.	No		Doesn't matter - husband doesn't care		Unchecked	Unchecked	Unchecked	Unchecked	Unchecked	Unchecked	Unchecked	Unchecked										Moderate	A few times (less than half the time)	Not at all	Not at all	No sexual activity	No sexual activity	No Sexual Activity	No sexual activity	No sexual activity	No sexual activity	No sexual activity	No sexual activity	No sexual activity	No sexual activity	No sexual activity	No sexual activity with my partner(s)	Moderately dissatisfied	Moderately dissatisfied	Did not attempt intercourse	Did not attempt intercourse	Did not attempt intercourse
34	Very satisfied	Worsened	disfigurement in surgery site on breast is difficult, lingering pain at incision site/nipple is difficult. Hysterectomy 3 years post treatment (for related issues) has made sex much more difficult	No - If not, what prevented you from talking to your doctor/healthcare team about how breast cancer could affect your sex life? Please answer in the space that pops up below this question.		was too focused on survival at the time to feel any connection to sexual concerns	Yes, I have been for <u>MORE than 6 months</u>.	Yes	high quality lube recommendation		No	Checked	Unchecked	Checked	Checked	Unchecked	Unchecked	Unchecked	Unchecked		Not sure		Moderately effective	no	no	no	no	no	Low	Sometimes (about half the time)	Once	A few times this month	Sometimes (about half the time)	Moderate	Moderate confidence	Most times (more than half the time)	Almost never or never	Extremely difficult or impossible	Almost never or never	Extremely difficult or impossible	Almost always or always	Not difficult	Moderately satisfied	Moderately satisfied	Moderately satisfied	About equally satisfied and dissatisfied	Almost never or never	Almost never or never	Very low or none at all
35	Moderately satisfied	Worsened	Lack of desire, very dry vagina (sex hurts).	No - If not, what prevented you from talking to your doctor/healthcare team about how breast cancer could affect your sex life? Please answer in the space that pops up below this question.		I was too much in crisis mode to even think about sex. It wasn't a priority for me while in treatment.	No, but I intend to in the <u>next 6 months</u>.	No		I feel like it's a bit hopeless. I am trying to work on that belief system, but I don't see how anything will help. Currently I have sex just for my partner's benefit.		Unchecked	Unchecked	Unchecked	Unchecked	Unchecked	Unchecked	Unchecked	Unchecked										Very low or none at all	Almost never or never	Once a week	Two to three times per week	A few times (less than half the time)	Low	Low confidence	A few times (less than half the time)	Almost never or never	Very difficult	Almost never or never	Very difficult	A few times (less than half the time)	Difficult	Moderately dissatisfied	About equally satisfied and dissatisfied	Moderately dissatisfied	Very dissatisfied	Almost always or always	Almost never or never	Moderate
36	Not at all satisfied	Very much worsened		No - If not, what prevented you from talking to your doctor/healthcare team about how breast cancer could affect your sex life? Please answer in the space that pops up below this question.			No, but I intend to in the <u>next 6 months</u>.	No				Unchecked	Unchecked	Unchecked	Unchecked	Unchecked	Unchecked	Unchecked	Unchecked										Moderate	Sometimes (about half the time)	Two to three times per week	Not at all	No sexual activity	No sexual activity	No Sexual Activity	No sexual activity	No sexual activity	No sexual activity	No sexual activity	No sexual activity	No sexual activity	No sexual activity	No sexual activity	No partner(s)	No partner(s)	Very dissatisfied	Did not attempt intercourse	Did not attempt intercourse	Did not attempt intercourse
37	Moderately satisfied	No effect	Less frequent with partner; more masturbation	No - If not, what prevented you from talking to your doctor/healthcare team about how breast cancer could affect your sex life? Please answer in the space that pops up below this question.		BC became all encompassing	Yes, I have been for <u>LESS than 6 months</u>.	No		Never came up		Unchecked	Unchecked	Unchecked	Unchecked	Unchecked	Unchecked	Unchecked	Unchecked										Low	Almost never or never	Two to three times per week	A few times this month	Almost always or always	High	High confidence	Almost always or always	Most times (more than half the time)	Slightly difficult	Almost always or always	Not difficult	Almost always or always	Not difficult	Very satisfied	Very satisfied	Very satisfied	Very satisfied	Almost never or never	Almost never or never	Very low or none at all
38	Not at all satisfied	Very much worsened	Body image makes it difficult, hormonal therapy has destroyed my tissues, DIEP reconstruction causes me extreme pain during climax. I went from a very sexually active person, to almost nothing at all.	No - If not, what prevented you from talking to your doctor/healthcare team about how breast cancer could affect your sex life? Please answer in the space that pops up below this question.		They never mentioned it, and I just was thinking about how to stay alive.	Yes, I have been for <u>LESS than 6 months</u>.	Yes	so far, just using a ton of lube. there is not much help out there for all the issues i have, and no one really cares.		No	Checked	Unchecked	Unchecked	Unchecked	Unchecked	Unchecked	Unchecked	Unchecked		No		Not effective at all	yes	yes	no	yes	no	Low	A few times (less than half the time)	Not at all	Not at all	No sexual activity	No sexual activity	No Sexual Activity	No sexual activity	No sexual activity	No sexual activity	No sexual activity	No sexual activity	No sexual activity	No sexual activity	No sexual activity	No sexual activity with my partner(s)	Very dissatisfied	Very dissatisfied	Did not attempt intercourse	Did not attempt intercourse	Did not attempt intercourse
39	Moderately satisfied	Worsened	Lack of lubrication and lack of desire.	No - If not, what prevented you from talking to your doctor/healthcare team about how breast cancer could affect your sex life? Please answer in the space that pops up below this question.		I'm a private person and don't really want to discuss it with a doctor.	Yes, I have been for <u>MORE than 6 months</u>.	No		I'm coping OK.		Unchecked	Unchecked	Unchecked	Unchecked	Unchecked	Unchecked	Unchecked	Unchecked										Low	Almost never or never	Once	Once	Almost never or never	Low	Low confidence	Almost never or never	Almost never or never	Very difficult	Almost never or never	Difficult	Almost always or always	Slightly difficult	About equally satisfied and dissatisfied	Moderately dissatisfied	Moderately dissatisfied	Moderately dissatisfied	Almost never or never	Almost never or never	Low
40	Somewhat satisfied	Worsened	My DIEP surgery had complications and the abdomen has a bulge now. When I have an orgasm I have a pulling sensation where the bulge is like a sting is being pulled right under the skin. It is upsetting and inhibits me.	No - If not, what prevented you from talking to your doctor/healthcare team about how breast cancer could affect your sex life? Please answer in the space that pops up below this question.		I really did not think about it at the time and it was never brought up.	Yes, I have been for <u>LESS than 6 months</u>.	No		Shyness		Unchecked	Unchecked	Unchecked	Unchecked	Unchecked	Unchecked	Unchecked	Unchecked										Low	A few times (less than half the time)	A few times this month	Not at all	A few times (less than half the time)	Very low	Very low or no confidence	A few times (less than half the time)	Sometimes (about half the time)	Difficult	Sometimes (about half the time)	Difficult	Almost always or always	Slightly difficult	Moderately dissatisfied	No partner(s)	No partner(s)	Moderately dissatisfied	Almost never or never	Almost never or never	Very low or none at all
41	Very satisfied	Very much worsened	No longer have sex with spouse.	No - If not, what prevented you from talking to your doctor/healthcare team about how breast cancer could affect your sex life? Please answer in the space that pops up below this question.			Yes, I have been for <u>MORE than 6 months</u>.	No				Unchecked	Unchecked	Unchecked	Unchecked	Unchecked	Unchecked	Unchecked	Unchecked										Very low or none at all	Almost never or never	Not at all	Not at all	No sexual activity	No sexual activity	No Sexual Activity	No sexual activity	No sexual activity	No sexual activity	No sexual activity	No sexual activity	No sexual activity	No sexual activity	No sexual activity	No sexual activity with my partner(s)	Very dissatisfied	Moderately dissatisfied	Did not attempt intercourse	Did not attempt intercourse	Did not attempt intercourse
42												Unchecked	Unchecked	Unchecked	Unchecked	Unchecked	Unchecked	Unchecked	Unchecked
43												Unchecked	Unchecked	Unchecked	Unchecked	Unchecked	Unchecked	Unchecked	Unchecked
44												Unchecked	Unchecked	Unchecked	Unchecked	Unchecked	Unchecked	Unchecked	Unchecked
45	Moderately satisfied	Worsened	less sex	N/A - I did not speak to my doctor about sexual health issues because they were not relevant to me.			No, and I do <u>NOT</u> intend to in the <u>next 6 months</U>.	N/A				Unchecked	Unchecked	Unchecked	Unchecked	Unchecked	Unchecked	Unchecked	Unchecked										Very low or none at all	Almost never or never	Not at all	Not at all	No sexual activity	No sexual activity	No Sexual Activity	No sexual activity	No sexual activity	No sexual activity	No sexual activity	No sexual activity	No sexual activity	No sexual activity	No sexual activity	No partner(s)	No partner(s)	Moderately dissatisfied	Did not attempt intercourse	Did not attempt intercourse	Did not attempt intercourse
46												Unchecked	Unchecked	Unchecked	Unchecked	Unchecked	Unchecked	Unchecked	Unchecked
47												Unchecked	Unchecked	Unchecked	Unchecked	Unchecked	Unchecked	Unchecked	Unchecked
48	Extremely satisfied	No effect	Don't feel pretty and not as interested in sex	No - If not, what prevented you from talking to your doctor/healthcare team about how breast cancer could affect your sex life? Please answer in the space that pops up below this question.		Idk embarrassing I guess	No, but I intend to in the <u>next 30 days</u>.	No		Idk		Unchecked	Unchecked	Unchecked	Unchecked	Unchecked	Unchecked	Unchecked	Unchecked										Moderate	Sometimes (about half the time)	Once	Almost every day	Sometimes (about half the time)	Moderate	Moderate confidence	A few times (less than half the time)	A few times (less than half the time)	Slightly difficult	A few times (less than half the time)	Slightly difficult	Almost never or never	Difficult	Very dissatisfied	Moderately satisfied	About equally satisfied and dissatisfied	About equally satisfied and dissatisfied	Almost never or never	Almost never or never	Very low or none at all
49	Somewhat satisfied	No effect		No - If not, what prevented you from talking to your doctor/healthcare team about how breast cancer could affect your sex life? Please answer in the space that pops up below this question.		it never came up as a concern	No, and I do <u>NOT</u> intend to in the <u>next 6 months</U>.	No		didn't know there were any coping mechanisms because it never came up		Unchecked	Unchecked	Unchecked	Unchecked	Unchecked	Unchecked	Unchecked	Unchecked										Moderate	A few times (less than half the time)	Once	Not at all	Sometimes (about half the time)	Very high	High confidence	No sexual activity	Most times (more than half the time)	Not difficult	Most times (more than half the time)	Slightly difficult	Almost always or always	Not difficult	About equally satisfied and dissatisfied	No sexual activity with my partner(s)	Very dissatisfied	About equally satisfied and dissatisfied	Did not attempt intercourse	Did not attempt intercourse	Did not attempt intercourse
50	Very satisfied	Worsened	Masturbation only. Don't want to be touched. Genitals have "disappeared."	Yes - Please give us a sense of what the doctor/healthcare team suggested you do to manage sexual symptoms and whether you tried it. Please answer in the space that pops up below this question.	Sent me to gynecologist		Yes, I have been for <u>MORE than 6 months</u>.	Yes	Vibrator from friend.		No	Checked	Unchecked	Unchecked	Unchecked	Checked	Unchecked	Unchecked	Unchecked		No		Slightly effective	no	no	no	no	yes	Very low or none at all	Almost never or never	Once	Not at all	Almost always or always	Very low	Very low or no confidence	A few times (less than half the time)	Almost never or never	Extremely difficult or impossible	Almost never or never	Extremely difficult or impossible	Almost always or always	Difficult	Moderately dissatisfied	About equally satisfied and dissatisfied	About equally satisfied and dissatisfied	Very dissatisfied	Did not attempt intercourse	Did not attempt intercourse	Did not attempt intercourse
51	Moderately satisfied	No effect	none, really - maybe more self conscious about the fake boobs.	N/A - I did not speak to my doctor about sexual health issues because they were not relevant to me.			N/A - I was not affected by sexual functioning issues.	N/A				Unchecked	Unchecked	Unchecked	Unchecked	Unchecked	Unchecked	Unchecked	Unchecked										Moderate	Sometimes (about half the time)	Not at all	A few times this month	Most times (more than half the time)	Moderate	High confidence	Most times (more than half the time)	Most times (more than half the time)	Not difficult	Almost always or always	Not difficult	Sometimes (about half the time)	Slightly difficult	About equally satisfied and dissatisfied	Very satisfied	Moderately satisfied	Moderately satisfied	Sometimes (about half the time)	Sometimes (about half the time)	Low
52	Moderately satisfied	Very much worsened	Vaginal dryness. Painful intercourse. Lack of desire.	No - If not, what prevented you from talking to your doctor/healthcare team about how breast cancer could affect your sex life? Please answer in the space that pops up below this question.		I just didn't consider that when I was diagnosed. None of my doctors mentioned it either.	Yes, I have been for <u>MORE than 6 months</u>.	Yes	Vaginal supplements.		No	Unchecked	Unchecked	Unchecked	Unchecked	Checked	Unchecked	Unchecked	Unchecked		Yes	Talked about it.	Slightly effective	no	yes	no	no		Low	Sometimes (about half the time)	Once	Once	Almost always or always	Low	Moderate confidence	Most times (more than half the time)	Almost never or never	Extremely difficult or impossible	Almost never or never	Extremely difficult or impossible	Almost always or always	Slightly difficult	Moderately satisfied	Moderately satisfied	About equally satisfied and dissatisfied	Moderately dissatisfied	Did not attempt intercourse	Did not attempt intercourse	Did not attempt intercourse
53	Moderately satisfied	Very much worsened	Painful dry vagina. Pain when walking. Soreness. Unable to have sex. Lack of estrogen from femara has made sex impossible	No - If not, what prevented you from talking to your doctor/healthcare team about how breast cancer could affect your sex life? Please answer in the space that pops up below this question.		I had no idea that Breast cancer would affect my sex life when I was diagnosed. I was only aware I'd be given Femara after 6 months of chemo and 6 weeks of radiotherapy. I thought the only possible effect on my sex life would be my mastectomy and my self conscience ness about that. I didn't know how detrimental taking femara would be for my sex life. My oncologist didn't mention the side effects …	No, but I intend to in the <u>next 6 months</u>.	Yes	Ive found a vaginal moisturiser that doesn't irritate me (everything prescribed by my doctor hadn't suited me). But I have to order it in boxes from Greece! I'm not very good at talking to my partner and we haven't really discovered a coping mechanism for having intercourse yet		No	Checked	Unchecked	Unchecked	Unchecked	Unchecked	Unchecked	Unchecked	Unchecked		No		Not effective at all	yes	no	no	no	no	Low	A few times (less than half the time)	A few times this month	Not at all	No sexual activity	No sexual activity	Very low or no confidence	Almost never or never	Almost never or never	Extremely difficult or impossible	No sexual activity	No sexual activity	Almost never or never	Extremely difficult or impossible	Very dissatisfied	No sexual activity with my partner(s)	Very dissatisfied	Very dissatisfied	Did not attempt intercourse	Did not attempt intercourse	Did not attempt intercourse
54	Moderately satisfied	Worsened	Uncomfortable and very little interest	No - If not, what prevented you from talking to your doctor/healthcare team about how breast cancer could affect your sex life? Please answer in the space that pops up below this question.		I think I would have been referred to social services if I had broached the subject.	No, but I intend to in the <u>next 30 days</u>.	No		who To go to ?		Unchecked	Unchecked	Unchecked	Unchecked	Unchecked	Unchecked	Unchecked	Unchecked										Low	A few times (less than half the time)	A few times this month	Not at all	A few times (less than half the time)	Low	Low confidence	A few times (less than half the time)	Almost never or never	Very difficult	Almost never or never	Very difficult	A few times (less than half the time)	Very difficult	Very dissatisfied	Very satisfied	Very dissatisfied	Moderately dissatisfied	Sometimes (about half the time)	Sometimes (about half the time)	Moderate
55	Extremely satisfied	Very much worsened	I have had more pain during sex, reduced natural lubrication and more anxiety due to the way I look physically.	Yes - Please give us a sense of what the doctor/healthcare team suggested you do to manage sexual symptoms and whether you tried it. Please answer in the space that pops up below this question.	It was late in my chemo treatment that I mentioned I how dry I was vaginally, so they recommend Replens. There was also a booklet of information specific to Sex and women with breast cancer that I found helpful. I have tried Replens, and it has helped some.		Yes, I have been for <u>LESS than 6 months</u>.	No		I cope with things pretty well. I feel like, because I am still having radiation, and only 8 weeks post my last surgery that things will improve in time and with practice.		Unchecked	Unchecked	Unchecked	Unchecked	Unchecked	Unchecked	Unchecked	Unchecked										Low	A few times (less than half the time)	Not at all	Once	Almost never or never	Very low	Low confidence	Almost never or never	Sometimes (about half the time)	Slightly difficult	Most times (more than half the time)	Slightly difficult	Almost never or never	Extremely difficult or impossible	Moderately dissatisfied	Very satisfied	Moderately dissatisfied	Moderately dissatisfied	Sometimes (about half the time)	Almost never or never	Low
56												Unchecked	Unchecked	Unchecked	Unchecked	Unchecked	Unchecked	Unchecked	Unchecked
57	Extremely satisfied	Very much worsened	Vaginal atrophy, no lubrication, no sex drive. Almost impossible to orgasm. After learning more about Tamoxifen today, my will to live has diminished.	Yes - Please give us a sense of what the doctor/healthcare team suggested you do to manage sexual symptoms and whether you tried it. Please answer in the space that pops up below this question.	That I'm basically a eunic and if lubrication doesn't work, I have no life.		Yes, I have been for <u>MORE than 6 months</u>.	No		After research I have no hope. And after ,30 years of marriage and having sex several times a day. I have nothing		Unchecked	Unchecked	Unchecked	Unchecked	Unchecked	Unchecked	Unchecked	Unchecked										Very high	Almost always or always	Once	Once	Almost never or never	Very low	Very high confidence	Almost never or never	Almost never or never	Extremely difficult or impossible	Almost never or never	Extremely difficult or impossible	Almost never or never	Extremely difficult or impossible	Very dissatisfied	Very dissatisfied	Very dissatisfied	Very dissatisfied	Almost always or always	Almost always or always	Very high
58	Very satisfied	Worsened	I feel less attractive therefore less confident. The frequency of our sex life decreased dramatically but when we have intercourse it is still great. Also my libido has decreased substantially,	Yes - Please give us a sense of what the doctor/healthcare team suggested you do to manage sexual symptoms and whether you tried it. Please answer in the space that pops up below this question.	Lubricant and keep trying was the basic advice I have received both of which I do.		Yes, I have been for <u>MORE than 6 months</u>.	Yes	I find that i need more mental stimulation than i did before so suggestive texting with my husband has increased my desire.		Not sure	Checked	Unchecked	Unchecked	Unchecked	Unchecked	Unchecked	Unchecked	Unchecked		Not sure		Very effective				yes		Low	Almost never or never	A few times this month	Once a week	Most times (more than half the time)	Moderate	Low confidence	A few times (less than half the time)	Almost always or always	Not difficult	A few times (less than half the time)	Very difficult	A few times (less than half the time)	Difficult	Very dissatisfied	Moderately satisfied	About equally satisfied and dissatisfied	Moderately dissatisfied	A few times (less than half the time)	Almost never or never	Very low or none at all
59	Somewhat satisfied	Very much worsened	Dryness, lack of desire, pain, self conscious	No - If not, what prevented you from talking to your doctor/healthcare team about how breast cancer could affect your sex life? Please answer in the space that pops up below this question.		Was too focused on saving my life. I was only 40yrs old with a 2yr old	Yes, I have been for <u>MORE than 6 months</u>.	Yes	I take an attivan and ambien then don't really care. Just get half naked in front of my husband and he takes care if the rest. Sad but true...90% of the time		No	Checked	Unchecked	Unchecked	Unchecked	Unchecked	Unchecked	Unchecked	Unchecked		Not sure		Slightly effective	no	no	yes	no	no	Low	Almost never or never	Not at all	A few times this month	Almost never or never	Very low	Very low or no confidence	Almost never or never	Almost never or never	Extremely difficult or impossible	A few times (less than half the time)	Very difficult	Almost never or never	Extremely difficult or impossible	Very dissatisfied	About equally satisfied and dissatisfied	Moderately dissatisfied	Very dissatisfied	Almost always or always	A few times (less than half the time)	High
60	Extremely satisfied	Very much worsened		No - If not, what prevented you from talking to your doctor/healthcare team about how breast cancer could affect your sex life? Please answer in the space that pops up below this question.			Yes, I have been for <u>LESS than 6 months</u>.	No				Unchecked	Unchecked	Unchecked	Unchecked	Unchecked	Unchecked	Unchecked	Unchecked										Low	A few times (less than half the time)	Not at all	A few times this month
61	Somewhat satisfied	Worsened	Physical and emotional issues cause issues with sex.	No - If not, what prevented you from talking to your doctor/healthcare team about how breast cancer could affect your sex life? Please answer in the space that pops up below this question.		When diagnosed and given treatment options, sex was not on y radar. It never occurred to me that sex would be affected and no health care professional mentioned it.	Yes, I have been for <u>MORE than 6 months</u>.	Yes	I read ideas here on BC.org....coconut oil was a big one understanding that I was not alone and that many of my BC sisters shared sex issues talking with my partner trying to keep a sense of humor with my souse		Yes	Checked	Checked	Unchecked	Checked	Unchecked	Unchecked	Unchecked	Unchecked		Yes	We have talked about the main issues....vaginal dryness/pain as well as difficulty reaching climax	Moderately effective	yes	yes	no			Low	A few times (less than half the time)	Once	A few times this month	A few times (less than half the time)	Low	Low confidence		Almost never or never	Very difficult	Almost never or never		A few times (less than half the time)	Very difficult	Very dissatisfied	Very satisfied	Very satisfied	Moderately dissatisfied	Most times (more than half the time)	Sometimes (about half the time)	Moderate
62	Extremely satisfied	Worsened	Before BC sex was 3-4 times a week now 1-2 times a week	N/A - I did not speak to my doctor about sexual health issues because they were not relevant to me.								Unchecked	Unchecked	Unchecked	Unchecked	Unchecked	Unchecked	Unchecked	Unchecked
63	Very satisfied	Worsened	Penetrative sex is almost impossible. My vagina has become uncomfortable tight.	No - If not, what prevented you from talking to your doctor/healthcare team about how breast cancer could affect your sex life? Please answer in the space that pops up below this question.		It never occurred to me that it would be an issue and my healthcare team never brought it up.	No, but I intend to in the <u>next 6 months</u>.	N/A				Unchecked	Unchecked	Unchecked	Unchecked	Unchecked	Unchecked	Unchecked	Unchecked										Moderate	A few times (less than half the time)	Once a week	Not at all	Most times (more than half the time)	Moderate	Moderate confidence	Sometimes (about half the time)	A few times (less than half the time)	Very difficult	Almost never or never	Difficult	Almost always or always	Slightly difficult	Very satisfied	No partner(s)	No partner(s)	Very dissatisfied	Did not attempt intercourse	Did not attempt intercourse	Did not attempt intercourse
64												Unchecked	Unchecked	Unchecked	Unchecked	Unchecked	Unchecked	Unchecked	Unchecked
65												Unchecked	Unchecked	Unchecked	Unchecked	Unchecked	Unchecked	Unchecked	Unchecked
66												Unchecked	Unchecked	Unchecked	Unchecked	Unchecked	Unchecked	Unchecked	Unchecked
67	Somewhat satisfied	Worsened	Vaginal dryness and discomfort due to ovarian suppression.	No - If not, what prevented you from talking to your doctor/healthcare team about how breast cancer could affect your sex life? Please answer in the space that pops up below this question.		It wasn't brought up and it seemed like it would be just something I needed to accept.	No, but I intend to in the <u>next 6 months</u>.	N/A				Unchecked	Unchecked	Unchecked	Unchecked	Unchecked	Unchecked	Unchecked	Unchecked										Low	Almost never or never	Not at all	Not at all
68												Unchecked	Unchecked	Unchecked	Unchecked	Unchecked	Unchecked	Unchecked	Unchecked
69												Unchecked	Unchecked	Unchecked	Unchecked	Unchecked	Unchecked	Unchecked	Unchecked
70	Extremely satisfied	No effect	My boyfriend stopped a session of sexual intercourse mid-way TELLING ME that I was not up to having sex anymore. At this juncture I had not even had surgery......... So, bad enough that I had BC with the knowledge of the mutilating surgery that lay ahead of me, now my sexual partner DECIDED FOR ME, that I was in no fit state to have sex with him anymore...... Try that for a blow to my self confid…	No - If not, what prevented you from talking to your doctor/healthcare team about how breast cancer could affect your sex life? Please answer in the space that pops up below this question.		I did ask for a solution to drugs having caused my vagina to dry up, but what they offered just didn't work. Other Drs just laughed and said just use lube.......it didn't bloody work (yes, I am English!)	No, and I do <u>NOT</u> intend to in the <u>next 6 months</U>.	No		My boyfriend refused to have sex with me and finding a lover was not top of my to-do list! The boyfriend became a good friend, but not a lover anymore.........		Unchecked	Unchecked	Unchecked	Unchecked	Unchecked	Unchecked	Unchecked	Unchecked										Low	A few times (less than half the time)	Not at all	Not at all	No sexual activity	No sexual activity	No Sexual Activity	No sexual activity	No sexual activity	No sexual activity	No sexual activity	No sexual activity	No sexual activity	No sexual activity	No sexual activity	No partner(s)	No partner(s)	Very dissatisfied	Did not attempt intercourse	Did not attempt intercourse	Did not attempt intercourse
71	Extremely satisfied	Worsened	Sex is ohysically painful. Even preliminary physical contact such as hugging causes discomfort and pain.	No - If not, what prevented you from talking to your doctor/healthcare team about how breast cancer could affect your sex life? Please answer in the space that pops up below this question.		When I was diagnosed Stage I, I probably received some written materials that hinted at how surgery affects how I feel about my body. I'm retrospect I felt marginalized because I only had a lumpectomy. I do remember other women remarking to me that they weren't even told much about how different their reconstructed breasts would feel. When I was later diagnosed with Stage IV, sex wasn't really di…	Yes, I have been for <u>MORE than 6 months</u>.	Yes	Relying on oral sex instead of intercourse because it's less painful Trying many different lubricants Focusing on the vagina being properly cared for outside of just for sex purposes (meaning, keeping it moisturized all the time, not just right before sex)		Yes	Checked	Checked	Unchecked	Checked	Checked	Checked	Unchecked	Unchecked		Yes	We discuss before during and after what hurts and what feels good.	Moderately effective	yes	yes	yes			Moderate	Sometimes (about half the time)	Once	A few times this month	Almost always or always	High	High confidence	Almost always or always	Almost never or never	Extremely difficult or impossible	Almost never or never	Extremely difficult or impossible	Almost always or always	Slightly difficult	Moderately satisfied	Moderately dissatisfied	Very dissatisfied	Moderately dissatisfied	Did not attempt intercourse	Did not attempt intercourse	Did not attempt intercourse
72	Moderately satisfied	Very much worsened	total inability to feel sexual	Yes - Please give us a sense of what the doctor/healthcare team suggested you do to manage sexual symptoms and whether you tried it. Please answer in the space that pops up below this question.	lubricant was suggested, plus an anti-depressant		Yes, I have been for <u>MORE than 6 months</u>.	No		Have not heard of any coping method		Unchecked	Unchecked	Unchecked	Unchecked	Unchecked	Unchecked	Unchecked	Unchecked										Moderate	A few times (less than half the time)	Two to three times per week	Not at all	Almost never or never	Very low	Very low or no confidence	Almost never or never	Almost never or never	Extremely difficult or impossible	Almost never or never	Extremely difficult or impossible	A few times (less than half the time)	Extremely difficult or impossible	Very dissatisfied	Moderately satisfied	Very dissatisfied	Very dissatisfied	Almost always or always	Almost always or always	Very high
73	Very satisfied	Very much worsened	Difficulty reaching orgasm through masturbation or with husband. Self-concept (no breasts) adversely affected. Miss my nipples!	No - If not, what prevented you from talking to your doctor/healthcare team about how breast cancer could affect your sex life? Please answer in the space that pops up below this question.		It seemed trivial during treatment for locally advanced cancer. The prospect of dying overshadows everything else.	Yes, I have been for <u>MORE than 6 months</u>.	Yes	Start by giving yourself to your partner (do it for him even though you are not into it). Use lube (no shame). Enjoy the intimacy even if you do not climax. Having sex means you are not dead yet!		No	Checked	Checked	Unchecked	Unchecked	Unchecked	Checked	Unchecked	Unchecked		Yes	He has been willing to engage in sex with someone who looks like she was run over by a lawnmower! He has realized and accepted that I will not always climax and it has nothing to do with his efforts.	Moderately effective	no	no	no	no	no	Low	Almost never or never	Once	A few times this month	Most times (more than half the time)	Moderate	Moderate confidence	Almost never or never	Almost never or never	Very difficult	Almost never or never	Extremely difficult or impossible	Sometimes (about half the time)	Difficult	Moderately dissatisfied	Very satisfied	About equally satisfied and dissatisfied	Moderately dissatisfied	Almost never or never	Almost never or never	Very low or none at all
74	Not at all satisfied	Improved	I have a libido again. It disappeared completely before my diagnosis. I'm solo, so my sex life is masturbation. But feeling like a sexual being again is a huge difference.	No - If not, what prevented you from talking to your doctor/healthcare team about how breast cancer could affect your sex life? Please answer in the space that pops up below this question.		I was never asked. I'm single and live in a conservative place. I didn't ask because I didn't feel comfortable doing so.	Yes, I have been for <u>LESS than 6 months</u>.	Yes	Using a different position. i.e. not one I had used before.		No	Checked	Unchecked	Unchecked	Unchecked	Unchecked	Unchecked	Unchecked	Unchecked		Not sure		Very effective	no	no	no	no	yes	High	Sometimes (about half the time)	Two to three times per week	Not at all	Most times (more than half the time)	High	High confidence	Most times (more than half the time)	Most times (more than half the time)	Slightly difficult	Most times (more than half the time)	Slightly difficult	Most times (more than half the time)	Not difficult	Very satisfied	No sexual activity with my partner(s)	No partner(s)	Moderately satisfied	Did not attempt intercourse	Did not attempt intercourse	Did not attempt intercourse
75	Very satisfied	Worsened	The Taxol seemed to worsen some vaginal dryness and discomfort that I was already experiencing.	No - If not, what prevented you from talking to your doctor/healthcare team about how breast cancer could affect your sex life? Please answer in the space that pops up below this question.		The NP seemed a little shocked when I asked about sex during Chemo and said people don't usually ask.	Yes, I have been for <u>MORE than 6 months</u>.	Yes	Trying to talk about it with DH. He didn't want to push for sex and seemed worried about hurting me or causing discomfort. I reassured him that he wasn't. Also tried different lubes and condoms.		No	Unchecked	Checked	Unchecked	Unchecked	Unchecked	Unchecked	Unchecked	Unchecked		Yes	As above, lubes, condoms etc and oral sex.	Moderately effective	yes	yes	yes			Moderate	A few times (less than half the time)	A few times this month	Once	Almost always or always	Very high	High confidence	Almost always or always	Sometimes (about half the time)	Difficult	Most times (more than half the time)	Slightly difficult	Almost always or always	Not difficult	Very satisfied	Moderately satisfied	Moderately satisfied	Moderately dissatisfied	Sometimes (about half the time)	Almost never or never	Moderate
76	Extremely satisfied	Very much worsened	Lack of desire. Pain. Difficulty reaching orgasm.	Yes - Please give us a sense of what the doctor/healthcare team suggested you do to manage sexual symptoms and whether you tried it. Please answer in the space that pops up below this question.	They suggested using Replens and or lubricant. I have tried both which have not worked.		No, but I intend to in the <u>next 6 months</u>.	No				Unchecked	Unchecked	Unchecked	Unchecked	Unchecked	Unchecked	Unchecked	Unchecked										Low	A few times (less than half the time)	Not at all	Once	Almost never or never	Very low	Low confidence	Almost never or never	Almost never or never	Extremely difficult or impossible	Almost never or never	Extremely difficult or impossible	Almost never or never	Extremely difficult or impossible	Very dissatisfied	Very satisfied	Very dissatisfied	Very dissatisfied	Almost always or always	Most times (more than half the time)	Moderate
77	Very satisfied	Very much worsened	It hurts	Yes - Please give us a sense of what the doctor/healthcare team suggested you do to manage sexual symptoms and whether you tried it. Please answer in the space that pops up below this question.	New gay onco brought it up. No estrogen cream		Yes, I have been for <u>MORE than 6 months</u>.	Yes	Old lady positions		Yes	Unchecked	Unchecked	Unchecked	Unchecked	Checked	Unchecked	Unchecked	Unchecked		Yes	Listening	Slightly effective	no	yes	no	yes	yes	Very low or none at all	Almost never or never	Not at all	Not at all	Almost never or never	No sexual activity	No Sexual Activity	No sexual activity	No sexual activity	No sexual activity	No sexual activity	No sexual activity	No sexual activity	No sexual activity	No sexual activity	No sexual activity with my partner(s)	Very dissatisfied	Very dissatisfied	Did not attempt intercourse	Almost always or always	Very high
78	Moderately satisfied	Worsened		N/A - I did not speak to my doctor about sexual health issues because they were not relevant to me.								Unchecked	Unchecked	Unchecked	Unchecked	Unchecked	Unchecked	Unchecked	Unchecked
79	Extremely satisfied	Very much worsened	Lost the breast area erogenous zone. No more libido.	No - If not, what prevented you from talking to your doctor/healthcare team about how breast cancer could affect your sex life? Please answer in the space that pops up below this question.		They dismissed it as non-important and said "let's focus on getting you rid of the cancer"	Yes, I have been for <u>MORE than 6 months</u>.	Yes	Masturbation. When I don't forget. As sex has become irrelevant in my life, there are weeks and weeks in which I completely forget about it.		Not sure	Checked	Unchecked	Unchecked	Unchecked	Unchecked	Unchecked	Unchecked	Unchecked		No		Slightly effective	yes	no	yes	no	no	Very low or none at all	Almost never or never	Once	Not at all	Almost never or never	Low	Moderate confidence	Almost never or never	Almost always or always	Not difficult	Almost always or always	Not difficult	Almost always or always	Not difficult	About equally satisfied and dissatisfied	No partner(s)	No partner(s)	About equally satisfied and dissatisfied	Almost never or never	Almost never or never	Very low or none at all
80	Very satisfied	Very much worsened	Loss of libido	No - If not, what prevented you from talking to your doctor/healthcare team about how breast cancer could affect your sex life? Please answer in the space that pops up below this question.		Feeling ashamed as in already was 55 years old. Don't think doctor cancer help.	No, but I intend to in the <u>next 6 months</u>.	No		Main reason was that my daughter got diagnosed 2 years after me. Was too preoccupied with anxiety.		Unchecked	Unchecked	Unchecked	Unchecked	Unchecked	Unchecked	Unchecked	Unchecked										Very low or none at all	Almost never or never	Not at all	Not at all	No sexual activity	No sexual activity	No Sexual Activity	No sexual activity	No sexual activity	No sexual activity	No sexual activity	No sexual activity	No sexual activity	No sexual activity	No sexual activity	No sexual activity with my partner(s)	Moderately dissatisfied	Moderately dissatisfied	Did not attempt intercourse	Did not attempt intercourse	Did not attempt intercourse
81												Unchecked	Unchecked	Unchecked	Unchecked	Unchecked	Unchecked	Unchecked	Unchecked
82	Very satisfied	Worsened	Differences in how I perceive how my body looks without breasts. I have a hard time with nudity when before I didn't.	No - If not, what prevented you from talking to your doctor/healthcare team about how breast cancer could affect your sex life? Please answer in the space that pops up below this question.		It just never occurred to me that it would be as bad as it is. I have always been confident, so I had the attitude that my confidence would carry me through all of this. The problem now is that I can't have trust in my body like I did before.	No, but I intend to in the <u>next 6 months</u>.	No		I haven't found someone to talk to about this.		Unchecked	Unchecked	Unchecked	Unchecked	Unchecked	Unchecked	Unchecked	Unchecked										Low	A few times (less than half the time)	Not at all	A few times this month	Almost never or never	Moderate	Moderate confidence	Sometimes (about half the time)	A few times (less than half the time)	Difficult	Almost never or never	Very difficult	Sometimes (about half the time)	Slightly difficult	About equally satisfied and dissatisfied	Very satisfied	Moderately dissatisfied	About equally satisfied and dissatisfied	Almost never or never	Almost never or never	Very low or none at all
83	Very satisfied	Improved	More warmth from spouse, more stimulation	No - If not, what prevented you from talking to your doctor/healthcare team about how breast cancer could affect your sex life? Please answer in the space that pops up below this question.		It just never came up, and I have not encountered issues.	N/A - I was not affected by sexual functioning issues.	N/A				Unchecked	Unchecked	Unchecked	Unchecked	Unchecked	Unchecked	Unchecked	Unchecked										Very high	Most times (more then half the time)	Not at all	Two to three times per week	Almost always or always	Very high	High confidence	Almost always or always	Most times (more than half the time)	Not difficult	Almost always or always	Not difficult	Almost always or always	Not difficult	Very satisfied	Very satisfied	Very satisfied	Very satisfied	Almost never or never	Almost never or never	Very low or none at all
84												Unchecked	Unchecked	Unchecked	Unchecked	Unchecked	Unchecked	Unchecked	Unchecked
85	Moderately satisfied	No effect		N/A - I did not speak to my doctor about sexual health issues because they were not relevant to me.			N/A - I was not affected by sexual functioning issues.	N/A				Unchecked	Unchecked	Unchecked	Unchecked	Unchecked	Unchecked	Unchecked	Unchecked										Low	A few times (less than half the time)	A few times this month	Once	Almost never or never	Very low	Moderate confidence	Almost never or never	Almost never or never	Slightly difficult	Almost never or never	Difficult	Almost never or never	Difficult	Moderately dissatisfied	Very dissatisfied	Very dissatisfied	Moderately dissatisfied	Almost never or never	Almost never or never	Very low or none at all
86												Unchecked	Unchecked	Unchecked	Unchecked	Unchecked	Unchecked	Unchecked	Unchecked
87	Very satisfied	Very much worsened	Absolutely no sexual desire/labido whatsoever. Painful sex. More difficult to become aroused due to low hormones. Fatigue inhibiting sex even if I were interested.	No - If not, what prevented you from talking to your doctor/healthcare team about how breast cancer could affect your sex life? Please answer in the space that pops up below this question.		Older male doctor not interested in any side effects, let alone sexual ones.	No, but I intend to in the <u>next 6 months</u>.	No		There are no suggestions for labido - only to maintain intimacy or tips to make sex less painful.		Unchecked	Unchecked	Unchecked	Unchecked	Unchecked	Unchecked	Unchecked	Unchecked										Very low or none at all	Almost never or never	Not at all	Once	Almost never or never	Very low	Low confidence	Almost never or never	Almost never or never	Very difficult	Almost never or never	Very difficult	A few times (less than half the time)	Difficult	Very dissatisfied	Moderately satisfied	Very dissatisfied	Very dissatisfied	Almost always or always	Almost always or always	Moderate
88	Not at all satisfied	Very much worsened		No - If not, what prevented you from talking to your doctor/healthcare team about how breast cancer could affect your sex life? Please answer in the space that pops up below this question.			No, but I intend to in the <u>next 6 months</u>.	No				Unchecked	Unchecked	Unchecked	Unchecked	Unchecked	Unchecked	Unchecked	Unchecked
89	Moderately satisfied	Very much worsened	I had a double mastectomy with expanders and then silicone implants and basically my self image is awful. I do not feel like I have normal looking breasts. I'm 3 years out and not sure I will ever feel like I am not deformed. I am missing a part of my body :(	No - If not, what prevented you from talking to your doctor/healthcare team about how breast cancer could affect your sex life? Please answer in the space that pops up below this question.		Every discussion was centered around how to get rid of the cancer. No one brought sexual intimacy up.	No, but I intend to in the <u>next 6 months</u>.	No		It just hasn't been a real priority. I have Graves' disease as well so I dont always feel well anyway.		Unchecked	Unchecked	Unchecked	Unchecked	Unchecked	Unchecked	Unchecked	Unchecked										Low	A few times (less than half the time)	A few times this month	Once	Most times (more than half the time)	High	Low confidence	Most times (more than half the time)	Almost always or always	Not difficult	Almost always or always	Not difficult	Almost always or always	Slightly difficult	Moderately satisfied	About equally satisfied and dissatisfied	About equally satisfied and dissatisfied	About equally satisfied and dissatisfied	Almost never or never	Almost never or never	Low
90	Moderately satisfied	Worsened	Effects of tamoxifen- lubrication is less and poorer quality.	No - If not, what prevented you from talking to your doctor/healthcare team about how breast cancer could affect your sex life? Please answer in the space that pops up below this question.		Focus seemed on treating cancer and less on discussing quality of life issues. It was hard to know who could address quality of life issues, none of the specialists took leadership in relation to that.	Yes, I have been for <u>LESS than 6 months</u>.	Yes	Making sure that I managed symptoms of interstitial cystitis, which affects sexual functioning, using suggestions of my naturopath.		Not sure	Unchecked	Unchecked	Unchecked	Unchecked	Checked	Unchecked	Unchecked	Unchecked		Yes	Being open to talking about what is happening, sexually.	Moderately effective	no	no	yes	yes	no	Low	A few times (less than half the time)	Not at all	Once a week	A few times (less than half the time)	Moderate	Moderate confidence	A few times (less than half the time)	Most times (more than half the time)	Difficult	Most times (more than half the time)	Difficult	Almost never or never	Difficult	Moderately dissatisfied	Moderately satisfied	Moderately satisfied	Moderately satisfied	A few times (less than half the time)	A few times (less than half the time)	Low
91	Not at all satisfied	Improved	I lost all interest in sex during and after menopause. Since breast cancer treatment, I am more interested and easily aroused.	No - If not, what prevented you from talking to your doctor/healthcare team about how breast cancer could affect your sex life? Please answer in the space that pops up below this question.		At the time I was not interested in sex so the topic never occurred to me.	N/A - I was not affected by sexual functioning issues.	N/A				Unchecked	Unchecked	Unchecked	Unchecked	Unchecked	Unchecked	Unchecked	Unchecked										Moderate	Sometimes (about half the time)	Not at all	Once	Almost always or always	High	High confidence	Most times (more than half the time)	Almost always or always	Not difficult	Most times (more than half the time)	Not difficult	Sometimes (about half the time)	Difficult	About equally satisfied and dissatisfied	Moderately satisfied	Moderately satisfied	About equally satisfied and dissatisfied	Did not attempt intercourse	Did not attempt intercourse	Did not attempt intercourse
92	Not at all satisfied	Very much worsened	pain, bleeding, now my partner is afraid of hurting me so he can't get into it.	No - If not, what prevented you from talking to your doctor/healthcare team about how breast cancer could affect your sex life? Please answer in the space that pops up below this question.		There's nothing to make this better. Could do estring but that's weird. everything requires so much work and maintenance.	No, but I intend to in the <u>next 6 months</u>.	Yes	hyalo gyn moisturizer. doesn't really work and forget to do it.		No	Unchecked	Unchecked	Unchecked	Unchecked	Checked	Unchecked	Unchecked	Unchecked		No		Slightly effective	yes	no	no	no	no	Very low or none at all	Almost never or never	Not at all	Not at all	No sexual activity	No sexual activity	No Sexual Activity	No sexual activity	No sexual activity	No sexual activity	No sexual activity	No sexual activity	No sexual activity	No sexual activity	No sexual activity	No sexual activity with my partner(s)	Very dissatisfied	Very dissatisfied	Did not attempt intercourse	Did not attempt intercourse	Did not attempt intercourse
93	Very satisfied	No effect	Must do a lot of lubricating.	N/A - I did not speak to my doctor about sexual health issues because they were not relevant to me.			Yes, I have been for <u>LESS than 6 months</u>.	N/A				Unchecked	Unchecked	Unchecked	Unchecked	Unchecked	Unchecked	Unchecked	Unchecked										Moderate	Sometimes (about half the time)	Not at all	A few times this month	Almost always or always	High	High confidence	Almost always or always	Almost never or never	Very difficult	Almost never or never	Difficult	Almost always or always	Not difficult	Very satisfied	Very satisfied	Very satisfied	Moderately satisfied	Almost never or never	Almost never or never	Very low or none at all
94	Very satisfied	Very much worsened	Loss of desire and it can be painful.	No - If not, what prevented you from talking to your doctor/healthcare team about how breast cancer could affect your sex life? Please answer in the space that pops up below this question.		I tried to talk to my oncologist but he was not interested in discussing with me.	Yes, I have been for <u>MORE than 6 months</u>.	Yes	Most advice has come from other women some in real life and most in online forums. I am using coconut oil to help with painful dryness and we purchased a vibrator.		No	Unchecked	Checked	Unchecked	Checked	Unchecked	Checked	Unchecked	Unchecked		Yes	My husband is very patient and wants me to be comfortable. We have tried different positions that are less painful and other things.	Moderately effective	yes	no	yes	no	no	Low	A few times (less than half the time)	Not at all	Once	Almost never or never	Very low	Moderate confidence	Sometimes (about half the time)	Almost never or never	Extremely difficult or impossible	Almost never or never	Extremely difficult or impossible	Most times (more than half the time)	Very difficult	Moderately satisfied	Moderately satisfied	Moderately satisfied	About equally satisfied and dissatisfied	Sometimes (about half the time)	A few times (less than half the time)	Moderate
95	Very satisfied	No effect	During chemo, sex was not really a focus and our sex life was definitely put on hold. Now that I am done with treatments, I feel like we have had a very intimate sex life.	Yes - Please give us a sense of what the doctor/healthcare team suggested you do to manage sexual symptoms and whether you tried it. Please answer in the space that pops up below this question.	She mentioned vaginal dryness and the fact that I still get pregnant.		No, but I intend to in the <u>next 6 months</u>.	Yes	We used lube which is something we had never used before. I have been doing yoga to calm myself.		No	Unchecked	Checked	Unchecked	Unchecked	Unchecked	Unchecked	Unchecked	Unchecked		Yes	With positive reinforcement about my reconstruction and making me feel like I am still attractive. Losing my breast (which used to bring me sexual pleasure) was a big loss for me.	Very effective	no	no	no	no	yes	High	Most times (more then half the time)	Two to three times per week	Once a week	Almost always or always	High	High confidence	Most times (more than half the time)	Most times (more than half the time)	Slightly difficult	Most times (more than half the time)	Not difficult	Sometimes (about half the time)	Slightly difficult	Moderately satisfied	Very satisfied	Very satisfied	Moderately satisfied	Sometimes (about half the time)	A few times (less than half the time)	Low
96												Unchecked	Unchecked	Unchecked	Unchecked	Unchecked	Unchecked	Unchecked	Unchecked
97	Very satisfied	Worsened	We don't have sex as often. It is like living is what matters at a compassionate level not physical level. I suffer from vaginal dryness and I am much smaller.									Unchecked	Unchecked	Unchecked	Unchecked	Unchecked	Unchecked	Unchecked	Unchecked
98	Somewhat satisfied	Very much worsened	self image	N/A - I did not speak to my doctor about sexual health issues because they were not relevant to me.			No, and I do <u>NOT</u> intend to in the <u>next 6 months</U>.	No		i only focus on treatment		Unchecked	Unchecked	Unchecked	Unchecked	Unchecked	Unchecked	Unchecked	Unchecked										Very low or none at all	Almost never or never	Not at all	Not at all	Almost never or never	No sexual activity	No Sexual Activity	No sexual activity	No sexual activity	No sexual activity		No sexual activity	No sexual activity	No sexual activity	No sexual activity	No partner(s)	No partner(s)	Moderately dissatisfied	Did not attempt intercourse	Did not attempt intercourse	Did not attempt intercourse
99	Somewhat satisfied	Worsened	Desire	No - If not, what prevented you from talking to your doctor/healthcare team about how breast cancer could affect your sex life? Please answer in the space that pops up below this question.		Talks about the effects of tamoxifen on sexual function but didn't offer solutions or suggestions	Yes, I have been for <u>LESS than 6 months</u>.	No		Feeling depressed and unmotivated		Unchecked	Unchecked	Unchecked	Unchecked	Unchecked	Unchecked	Unchecked	Unchecked										Low	A few times (less than half the time)	Once	Once a week	A few times (less than half the time)	High	High confidence	A few times (less than half the time)	Most times (more than half the time)	Not difficult	Almost always or always	Not difficult	A few times (less than half the time)	Not difficult	Moderately satisfied	Very satisfied	About equally satisfied and dissatisfied	About equally satisfied and dissatisfied	Almost never or never	Almost never or never	Very low or none at all
100	Very satisfied	No effect	We don't have intercourse. Arimidex has dried me and I have vaginal atrophy. We are close and intimate but not with intercourse. Physical intercourse is not as important anymore. Being alive and with each other is what matters. Physical satisfaction is the same.	No - If not, what prevented you from talking to your doctor/healthcare team about how breast cancer could affect your sex life? Please answer in the space that pops up below this question.		I would not have asked my Oncologist. We were not close. I would be embarrassed to ask my Primary Care. We did discuss at great length and with many tears about the loss of my nipples with my Surgeon. I could climax from nipple stimulation before the mastectomies. My Surgeon said we could talk about this as much as we wanted with him. He said, " I like nipples." That got a relaxed laugh. He also …	Yes, I have been for <u>MORE than 6 months</u>.	Yes	My Gynecologist recommended DHEA vaginal cream with the approval of my Oncologist. My Oncologist approved. I brought up the subject with the female Nurse Practitioner on my Oncology Team.		No	Unchecked	Unchecked	Unchecked	Unchecked	Checked	Unchecked	Unchecked	Unchecked		Yes	He is kind not pushy.	Moderately effective	no	no	yes	no	no	High	Most times (more then half the time)	A few times this month	Once a week	Most times (more than half the time)	High	Very high confidence	Almost always or always	A few times (less than half the time)	Extremely difficult or impossible	Almost never or never	Extremely difficult or impossible	Almost always or always	Not difficult	Very satisfied	Very satisfied	About equally satisfied and dissatisfied	About equally satisfied and dissatisfied	Did not attempt intercourse	Did not attempt intercourse	Did not attempt intercourse
101	Not at all satisfied	Very much improved	My husband of 38 year was impotent and had no interest in sex. I was effectively celibate. We were diagnosed with cancer the same year 2009, He passed in 2010. I met my current gentleman friend in 2012. We have very active sex life. He is 9-10 years younger than me. We have been together for 6 years.	No - If not, what prevented you from talking to your doctor/healthcare team about how breast cancer could affect your sex life? Please answer in the space that pops up below this question.		We were both busy with cancer stuff. Besides as I previously said, my husband was impotent.	N/A - I was not affected by sexual functioning issues.	No		I met my boyfriend and we started a sexual relationship. Wasn't easy at first, but then it all worked out		Unchecked	Unchecked	Unchecked	Unchecked	Unchecked	Unchecked	Unchecked	Unchecked										Very high	Almost always or always	A few times this month	Two to three times per week	Almost always or always	Very high	Very high confidence	Almost always or always	Almost always or always	Not difficult	Almost always or always	Not difficult	A few times (less than half the time)	Difficult	Moderately dissatisfied	Very satisfied	Very satisfied	Very satisfied	Almost never or never	Almost never or never	Very low or none at all
102												Unchecked	Unchecked	Unchecked	Unchecked	Unchecked	Unchecked	Unchecked	Unchecked
103												Unchecked	Unchecked	Unchecked	Unchecked	Unchecked	Unchecked	Unchecked	Unchecked
104												Unchecked	Unchecked	Unchecked	Unchecked	Unchecked	Unchecked	Unchecked	Unchecked
105												Unchecked	Unchecked	Unchecked	Unchecked	Unchecked	Unchecked	Unchecked	Unchecked
106												Unchecked	Unchecked	Unchecked	Unchecked	Unchecked	Unchecked	Unchecked	Unchecked
107	Extremely satisfied	Very much worsened	no sexual arousal at all for many years after having chemotherapy, except for the first time ever I occasionally climaxed during sleep.	Yes - Please give us a sense of what the doctor/healthcare team suggested you do to manage sexual symptoms and whether you tried it. Please answer in the space that pops up below this question.	I discussed my lack of sexual feeling with my oncologist, and was told that it was often a side effect of the chemotherapy and that over time it should return.		Yes, I have been for <u>MORE than 6 months</u>.	Yes	As I suffered severe vaginal dryness which in turn cause pain during intercourse, I discussed this with my GP who suggested a lubricant which I then used, which was somewhat helpful with the pain issue.		No	Unchecked	Checked	Unchecked	Unchecked	Checked	Unchecked	Unchecked	Unchecked		Yes	by discussing what and how penetration is painful, and the use of lubricants.	Moderately effective	no	yes	no	yes	no	Very low or none at all	Almost never or never	Once	A few times this month	Almost never or never	Low	Very low or no confidence	Almost never or never	Almost never or never	Extremely difficult or impossible	Almost never or never	Extremely difficult or impossible	Almost never or never	Very difficult	Moderately dissatisfied	Very satisfied	Very satisfied	About equally satisfied and dissatisfied	Almost always or always	Almost always or always	High
108	Somewhat satisfied	No effect	Recent treatment with chemo and radiation. No sex since onset.	N/A - I did not speak to my doctor about sexual health issues because they were not relevant to me.			N/A - I was not affected by sexual functioning issues.	N/A				Unchecked	Unchecked	Unchecked	Unchecked	Unchecked	Unchecked	Unchecked	Unchecked										Low	Almost never or never	Not at all	Not at all	No sexual activity	No sexual activity	No Sexual Activity	No sexual activity	No sexual activity	No sexual activity	No sexual activity	No sexual activity	No sexual activity	No sexual activity	No sexual activity	No sexual activity with my partner(s)	Moderately dissatisfied	Moderately dissatisfied	Did not attempt intercourse	Did not attempt intercourse	Did not attempt intercourse
109												Unchecked	Unchecked	Unchecked	Unchecked	Unchecked	Unchecked	Unchecked	Unchecked
110	Extremely satisfied	Worsened		No - If not, what prevented you from talking to your doctor/healthcare team about how breast cancer could affect your sex life? Please answer in the space that pops up below this question.			Yes, I have been for <u>LESS than 6 months</u>.	Yes			No	Unchecked	Checked	Unchecked	Unchecked	Unchecked	Unchecked	Unchecked	Unchecked		Yes		Slightly effective	no	no	no	no	yes	Low	Almost never or never	Not at all	A few times this month	A few times (less than half the time)	Low	Moderate confidence	Almost never or never	A few times (less than half the time)	Difficult			Almost never or never	Difficult	About equally satisfied and dissatisfied	About equally satisfied and dissatisfied	About equally satisfied and dissatisfied	About equally satisfied and dissatisfied	Almost never or never	Almost never or never	Very low or none at all
111												Unchecked	Unchecked	Unchecked	Unchecked	Unchecked	Unchecked	Unchecked	Unchecked
112												Unchecked	Unchecked	Unchecked	Unchecked	Unchecked	Unchecked	Unchecked	Unchecked
113	Moderately satisfied	No effect		Yes - Please give us a sense of what the doctor/healthcare team suggested you do to manage sexual symptoms and whether you tried it. Please answer in the space that pops up below this question.	It was first discussed with an onsite mentor that my doctors set up for me. They worked with my team of doctors to gather me services including being seen by sex therapist.		N/A - I was not affected by sexual functioning issues.	N/A				Unchecked	Unchecked	Unchecked	Unchecked	Unchecked	Unchecked	Unchecked	Unchecked										Moderate	A few times (less than half the time)	Two to three times per week	Not at all	A few times (less than half the time)	Moderate	Very high confidence	Almost always or always	Almost always or always	Not difficult	Most times (more than half the time)	Not difficult	Most times (more than half the time)	Not difficult	Moderately satisfied	Very satisfied	Moderately satisfied	Moderately dissatisfied	Did not attempt intercourse	Did not attempt intercourse	Did not attempt intercourse
114	Somewhat satisfied	Worsened										Unchecked	Unchecked	Unchecked	Unchecked	Unchecked	Unchecked	Unchecked	Unchecked
115												Unchecked	Unchecked	Unchecked	Unchecked	Unchecked	Unchecked	Unchecked	Unchecked
116	Extremely satisfied	Very much worsened	Painful intercourse, painful foreplay. There is an intense burning sensation from the start.	Yes - Please give us a sense of what the doctor/healthcare team suggested you do to manage sexual symptoms and whether you tried it. Please answer in the space that pops up below this question.	1. My oncology team did NOT bring this up. Through a support group I realized the issue might be caused by because of my treatments. Then I sought out help. 2. I am now seen my the Vulva clinic at OHSU and am using special lubricants, liquid lidocaine and "In The Pink" vaginal moisture drops		Yes, I have been for <u>MORE than 6 months</u>.	No		I ask the PA at the Vulva clinic before I try anything. Once I found them, intercourse has been fun again and I don't want that to stop.		Unchecked	Unchecked	Unchecked	Unchecked	Unchecked	Unchecked	Unchecked	Unchecked										High	Most times (more then half the time)	Not at all	A few times this month	Most times (more than half the time)	Very high	High confidence	Almost always or always	Almost always or always	Not difficult	Almost always or always	Not difficult	Most times (more than half the time)	Not difficult	Very satisfied	Very satisfied	Very satisfied	Very satisfied	A few times (less than half the time)	A few times (less than half the time)	Low
117	Very satisfied	No effect	outside of physical changes due to anti-hormonal therapy, I think the thought of what my partner sees when he looks at me has been a challenge. Also wondering if he is thinking does he really want to be in a relationship with someone who has a dx. I think if I am alone again at some point, would anyone find me attractive with the scars and also want to be with me knowing its really a day to day t…	No - If not, what prevented you from talking to your doctor/healthcare team about how breast cancer could affect your sex life? Please answer in the space that pops up below this question.								Unchecked	Unchecked	Unchecked	Unchecked	Unchecked	Unchecked	Unchecked	Unchecked
118	Moderately satisfied	Very much worsened	pain. pretty much unable to have intercourse and irs so much work to prepare	Yes - Please give us a sense of what the doctor/healthcare team suggested you do to manage sexual symptoms and whether you tried it. Please answer in the space that pops up below this question.	info from my ob/gyn yes. use lube, dilators and recommended numbing cream		Yes, I have been for <u>MORE than 6 months</u>.	Yes	Coconut oil- hyalaurronic acid moisturizing gel		No	Unchecked	Unchecked	Unchecked	Checked	Unchecked	Unchecked	Unchecked	Unchecked		No		Not effective at all						Moderate	Most times (more then half the time)	Once a week	Not at all	A few times (less than half the time)	Moderate	Moderate confidence	A few times (less than half the time)	Almost never or never	Extremely difficult or impossible	Almost never or never	Extremely difficult or impossible	Sometimes (about half the time)	Difficult	Moderately dissatisfied	No sexual activity with my partner(s)	Very dissatisfied	Very dissatisfied	Did not attempt intercourse	Did not attempt intercourse	Did not attempt intercourse
119	Not at all satisfied	Worsened	Very little	N/A - I did not speak to my doctor about sexual health issues because they were not relevant to me.			No, and I do <u>NOT</u> intend to in the <u>next 6 months</U>.	No		My husband became inactive because of prostatectomy cancer		Unchecked	Unchecked	Unchecked	Unchecked	Unchecked	Unchecked	Unchecked	Unchecked										Low	A few times (less than half the time)	Not at all	Not at all	Almost never or never	Very low	Very low or no confidence	No sexual activity	No sexual activity	No sexual activity	No sexual activity	No sexual activity	No sexual activity	No sexual activity	No sexual activity	No sexual activity with my partner(s)	Very dissatisfied	Very dissatisfied	Did not attempt intercourse	Did not attempt intercourse	Did not attempt intercourse
120	Very satisfied	No effect	Do not feel as attractive. However the desire for sex and intimacy remains the same.	No - If not, what prevented you from talking to your doctor/healthcare team about how breast cancer could affect your sex life? Please answer in the space that pops up below this question.		My primary goal with my doctors was to talk about medical concerns in the time we had available. I knew I could get this other information elsewhere.	Yes, I have been for <u>LESS than 6 months</u>.	Yes	This would fall into the category of strategies. My partner is very understanding. He knows that my energy level is low so he is more physically active and I am more passive. I expect that when I feel better after treatment ends it will return to more 50/50.		No	Unchecked	Checked	Unchecked	Unchecked	Unchecked	Unchecked	Unchecked	Unchecked		Yes	See above	Moderately effective	no	no	no	no	yes	Moderate	Most times (more then half the time)	Once a week	Once a week	Almost always or always	Moderate	High confidence	Most times (more than half the time)	Almost always or always	Not difficult	Almost always or always	Slightly difficult	Sometimes (about half the time)	Slightly difficult	Moderately satisfied	Very satisfied	Moderately satisfied	Moderately satisfied	Almost never or never	Almost never or never	Very low or none at all
121	Moderately satisfied	Very much worsened	my partner will not look at my body	No - If not, what prevented you from talking to your doctor/healthcare team about how breast cancer could affect your sex life? Please answer in the space that pops up below this question.		did not think that I could	No, and I do <u>NOT</u> intend to in the <u>next 6 months</U>.	No		not aware of coping methods		Unchecked	Unchecked	Unchecked	Unchecked	Unchecked	Unchecked	Unchecked	Unchecked										Very low or none at all	Almost never or never	Not at all	Not at all	No sexual activity	No sexual activity	No Sexual Activity	No sexual activity	No sexual activity	No sexual activity	No sexual activity	No sexual activity	No sexual activity	No sexual activity	No sexual activity	No sexual activity with my partner(s)	No partner(s)	Very dissatisfied	Did not attempt intercourse	Did not attempt intercourse	Did not attempt intercourse
122	Very satisfied	Worsened	Low libido, vaginal dryness, painful intercourse	Yes - Please give us a sense of what the doctor/healthcare team suggested you do to manage sexual symptoms and whether you tried it. Please answer in the space that pops up below this question.	Provided literature and we had speaker at our BC support group sponsored by treatment medical team. Lubricants especially oil based, vaginal stretcher, possibly more that I can't remember		No, but I intend to in the <u>next 6 months</u>.	No		I'm still going through chemo so side effects have limited my ability to implement		Unchecked	Unchecked	Unchecked	Unchecked	Unchecked	Unchecked	Unchecked	Unchecked										Very low or none at all	A few times (less than half the time)	Not at all	A few times this month	A few times (less than half the time)	Very low	Low confidence	A few times (less than half the time)	Almost never or never	Extremely difficult or impossible	Almost never or never	Extremely difficult or impossible	A few times (less than half the time)	Very difficult	Very dissatisfied	Very dissatisfied	Very dissatisfied	Very dissatisfied	Almost always or always	Almost always or always	Moderate
123	Not at all satisfied	Worsened	Lack of libido, difficulty reaching orgasm, lack of breasts (major erogenous zone gone), fear of exacerbating arm problems of causing lymphedema during sexual activity.	Yes - Please give us a sense of what the doctor/healthcare team suggested you do to manage sexual symptoms and whether you tried it. Please answer in the space that pops up below this question.	I had a little discussion with the survivorship person, but she had no clue about same-sex relationships. My naturopath and gynecologist have both offered mt lubricant, but that's not the issue.		No, but I intend to in the <u>next 6 months</u>.	No		I can't think of any, and haven't seen any advice online that is relevant.		Unchecked	Unchecked	Unchecked	Unchecked	Unchecked	Unchecked	Unchecked	Unchecked										Low	Almost never or never	A few times this month	Not at all
124	Very satisfied	Worsened	more difficulty becoming aroused	Yes - Please give us a sense of what the doctor/healthcare team suggested you do to manage sexual symptoms and whether you tried it. Please answer in the space that pops up below this question.	I was given the information that sexual symptoms were a possibility and to notify the doctor if I did have problem with it.		Yes, I have been for <u>MORE than 6 months</u>.	Yes			No	Checked	Checked	Unchecked	Unchecked	Unchecked	Unchecked	Unchecked	Unchecked		Yes	good communication	Moderately effective	no	no	no	no	no	Moderate	Sometimes (about half the time)	Not at all	Two to three times per week	Sometimes (about half the time)	Low	Moderate confidence	Sometimes (about half the time)	Most times (more than half the time)	Not difficult		Slightly difficult	Sometimes (about half the time)	Difficult	About equally satisfied and dissatisfied	Very satisfied	Very satisfied	Moderately satisfied	A few times (less than half the time)	A few times (less than half the time)	Low
125	Very satisfied	Worsened	Reduced interest and discomfort/pain	No - If not, what prevented you from talking to your doctor/healthcare team about how breast cancer could affect your sex life? Please answer in the space that pops up below this question.		It didn't really come up. Dealing with the cancer took priority.	Yes, I have been for <u>MORE than 6 months</u>.	No		Because the recommendation of moisturizer is working ok		Unchecked	Unchecked	Unchecked	Unchecked	Unchecked	Unchecked	Unchecked	Unchecked										Low	A few times (less than half the time)	Once	A few times this month	A few times (less than half the time)	Low	Low confidence	Almost never or never	Almost never or never	Difficult	Almost never or never	Very difficult	Sometimes (about half the time)	Slightly difficult	Moderately satisfied	Moderately satisfied	About equally satisfied and dissatisfied	Moderately dissatisfied	Almost always or always	Sometimes (about half the time)	Moderate
126												Unchecked	Unchecked	Unchecked	Unchecked	Unchecked	Unchecked	Unchecked	Unchecked
127	Moderately satisfied	N/A	During chemo and radiation I had no interest in sex and was too exhausted to consider it. I think in the back of my mindI had fears I could get pregnant. My husband and I sleeper side by side intertwined non sexually., A year or two later I was declared post menopausal, as a result of chemo. We experienced a renewal in sexual activity, although I suffered from chemotherapy induced peripheral neur…	No - If not, what prevented you from talking to your doctor/healthcare team about how breast cancer could affect your sex life? Please answer in the space that pops up below this question.		I didn't know what to ask about. Oncologist told me I'd go into menopause and would not be able to have more children. It didn't occur to me to ask about sexual side-effects. I had other more pressing issues to deal with. When I did hear about other women's issues in my support group I still didn't know how to bring up the conversation with my doctor. I switched oncologist a couple times the firs…	No, but I intend to in the <u>next 6 months</u>.	Yes	We tried different positions and sex toy with little success.		No	Unchecked	Checked	Unchecked	Unchecked	Unchecked	Unchecked	Unchecked	Unchecked		Yes	Purchased sex toys	Slightly effective	no	no	no	no	yes	Very low or none at all	Almost never or never	Not at all	Once	Almost never or never	Very low	Very low or no confidence	Almost never or never	Almost never or never	Extremely difficult or impossible	Almost never or never	Extremely difficult or impossible	Almost never or never	Extremely difficult or impossible	Very dissatisfied	Very dissatisfied	Very dissatisfied	Very dissatisfied	Almost always or always	Almost never or never	Moderate
128	Very satisfied	Very much worsened	Having a double mastectomy made a much greater impact on our sex life than I imagined. Body image was difficult, and was compounded with hair loss and hormone changes and side effects of chemotherapy									Unchecked	Unchecked	Unchecked	Unchecked	Unchecked	Unchecked	Unchecked	Unchecked
129	Extremely satisfied	Very much worsened	Zero desire. Totally A-sexual. And at the age of 47 :-(. Lost my longterm relationship because of breast cancer and the after effects of loss of estrogen. Now single with 2 cats.	No - If not, what prevented you from talking to your doctor/healthcare team about how breast cancer could affect your sex life? Please answer in the space that pops up below this question.		I had no idea to even ask. I had no idea - apart from losing breasts - what treatment would do to my body and sexual desire	No, and I do <u>NOT</u> intend to in the <u>next 6 months</U>.	No		There is no man in my life any longer now and I don't have any interest in finding one. I have lost ALL interest.		Unchecked	Unchecked	Unchecked	Unchecked	Unchecked	Unchecked	Unchecked	Unchecked										Very low or none at all	Almost never or never	Not at all	Not at all	No sexual activity	No sexual activity	No Sexual Activity	No sexual activity	No sexual activity	No sexual activity	No sexual activity	No sexual activity	No sexual activity	No sexual activity	No sexual activity	No partner(s)	No partner(s)	Very dissatisfied	Did not attempt intercourse	Did not attempt intercourse	Did not attempt intercourse
130	Somewhat satisfied	N/A	I no longer have a sex life, after being treated for cancer. I have no breasts anymore, so I can't very well acquire a partner, and even if I did, I am unable to have intercourse due to side effects from the aromatase inhibitor I take. In addition, my stomach got stretched horribly when I was pregnant with my daughter 25 years ago. Although I am slender, thin really, there is excess skin on my st…	No - If not, what prevented you from talking to your doctor/healthcare team about how breast cancer could affect your sex life? Please answer in the space that pops up below this question.		Embarrassment. When I had the hysterectomy (in connection with the cancer treatment) the doctor did discuss pros and cons of removing the uterus. He never mentioned sexual effects. I did ask, i.e. said that surely there must also be sexual effects. He just looked at me. No answer. My onc hassled me for years to have breast recon. It lay between the lines that this would help me sexually (which sh…	No, and I do <u>NOT</u> intend to in the <u>next 6 months</U>.	Yes	Masturbation to recover ability to orgasm, although it is a very different experience without a uterus.		No	Checked	Unchecked	Unchecked	Unchecked	Unchecked	Unchecked	Unchecked	Unchecked		No		Moderately effective	yes		yes			High	Most times (more then half the time)	A few times this month	Not at all	Almost always or always	High	High confidence	Almost always or always	Almost never or never	Extremely difficult or impossible	Almost never or never	Extremely difficult or impossible	Almost always or always	Not difficult	Moderately satisfied	No partner(s)	No partner(s)	Very dissatisfied	Did not attempt intercourse	Did not attempt intercourse	Did not attempt intercourse
131	Very satisfied	Very much worsened	No drive or desire, unable to achieve orgasm	No - If not, what prevented you from talking to your doctor/healthcare team about how breast cancer could affect your sex life? Please answer in the space that pops up below this question.		I do not believe this can be resolved until I stop ai's	No, and I do <u>NOT</u> intend to in the <u>next 6 months</U>.	No				Unchecked	Unchecked	Unchecked	Unchecked	Unchecked	Unchecked	Unchecked	Unchecked										Very low or none at all	Almost never or never	Not at all	Not at all
132	Moderately satisfied	Very much worsened	Husband has lost interest since double mastectomy	No - If not, what prevented you from talking to your doctor/healthcare team about how breast cancer could affect your sex life? Please answer in the space that pops up below this question.		It was the last thing on my mind when diagnosed	No, and I do <u>NOT</u> intend to in the <u>next 6 months</U>.	No		I don't have sexual symptons		Unchecked	Unchecked	Unchecked	Unchecked	Unchecked	Unchecked	Unchecked	Unchecked										Moderate	A few times (less than half the time)	Once a week	Not at all
133	Very satisfied	Very much worsened	Pain	No - If not, what prevented you from talking to your doctor/healthcare team about how breast cancer could affect your sex life? Please answer in the space that pops up below this question.		I did not consider this type of impact because the concern at the time was to remove the cancer which dominated the conversation.	Yes, I have been for <u>MORE than 6 months</u>.	Yes	Using coconut oil. The freezing it in spheres using something like a melon ball maker. They can then be inserted into the vagina to get more lubrication. It should be noted that this helps but it not a fix at all.		No	Unchecked	Checked	Unchecked	Checked	Unchecked	Checked	Unchecked	Unchecked		Yes	He is very understanding of a difficult situation. He does not want to hurt me. Most of the time we resorted to other sexual activity other than vaginal intercourse.	Slightly effective	yes	yes				Low	A few times (less than half the time)	A few times this month	Once	Sometimes (about half the time)	Low	Low confidence	A few times (less than half the time)	Almost never or never	Difficult	Almost never or never	Difficult	Almost never or never	Extremely difficult or impossible	Very dissatisfied	About equally satisfied and dissatisfied	Moderately dissatisfied	Moderately dissatisfied	Almost always or always	Most times (more than half the time)	High
134	Extremely satisfied	Worsened	less sex drive and difficulty with orgasm	No - If not, what prevented you from talking to your doctor/healthcare team about how breast cancer could affect your sex life? Please answer in the space that pops up below this question.		I am/was more concerned about other treatment side effects	Yes, I have been for <u>MORE than 6 months</u>.	Yes	lubricants suggested on breast cancer.org, essential ouls for increasing sex drive		Yes	Unchecked	Unchecked	Unchecked	Checked	Unchecked	Checked	Unchecked	Unchecked		No		Moderately effective	yes	no	yes	yes	no	Low	Almost never or never	Once	Not at all	Almost never or never	Very low	Very low or no confidence	Almost never or never	Almost never or never	Very difficult	Almost never or never	Very difficult	Almost never or never	Very difficult	Very dissatisfied	No sexual activity with my partner(s)	No partner(s)	Very dissatisfied	Did not attempt intercourse	Did not attempt intercourse	Did not attempt intercourse
135												Unchecked	Unchecked	Unchecked	Unchecked	Unchecked	Unchecked	Unchecked	Unchecked
136												Unchecked	Unchecked	Unchecked	Unchecked	Unchecked	Unchecked	Unchecked	Unchecked
137	Very satisfied	Very much worsened	Hormone based loss of sexual desire and function, dryness.	No - If not, what prevented you from talking to your doctor/healthcare team about how breast cancer could affect your sex life? Please answer in the space that pops up below this question.		Not in the course of treating the cancer, never in terms of what to expect.						Unchecked	Unchecked	Unchecked	Unchecked	Unchecked	Unchecked	Unchecked	Unchecked
138	Extremely satisfied	Worsened		No - If not, what prevented you from talking to your doctor/healthcare team about how breast cancer could affect your sex life? Please answer in the space that pops up below this question.			Yes, I have been for <u>MORE than 6 months</u>.	No				Unchecked	Unchecked	Unchecked	Unchecked	Unchecked	Unchecked	Unchecked	Unchecked
139	Moderately satisfied	Worsened	No longer feel that my breast is an errogenous zone.	N/A - I did not speak to my doctor about sexual health issues because they were not relevant to me.			Yes, I have been for <u>MORE than 6 months</u>.	No		In place of sex, I have turned to physical activity: walking, water aerobics, Zumba, dancing.		Unchecked	Unchecked	Unchecked	Unchecked	Unchecked	Unchecked	Unchecked	Unchecked										Low	A few times (less than half the time)	A few times this month	Not at all
140	Moderately satisfied	Very much worsened		No - If not, what prevented you from talking to your doctor/healthcare team about how breast cancer could affect your sex life? Please answer in the space that pops up below this question.		I was trying to survive. It didn't feel relevant at the time. Later it is just not comfortable	No, but I intend to in the <u>next 30 days</u>.	Yes	Lubricants		No	Unchecked	Unchecked	Unchecked	Unchecked	Unchecked	Checked	Unchecked	Unchecked		No		Slightly effective	no	no	no	no	yes
141	Extremely satisfied											Unchecked	Unchecked	Unchecked	Unchecked	Unchecked	Unchecked	Unchecked	Unchecked
142	Extremely satisfied	Worsened	The physical disfigurement of breast loss is in and of itself a cause for not feeling as sexy as your former self. Foreplay involving breasts is limited as the surgical site is numb and has been sore for 14 years.	No - If not, what prevented you from talking to your doctor/healthcare team about how breast cancer could affect your sex life? Please answer in the space that pops up below this question.		The subject was never brought up with my first female oncologist and I was more concerned with fighting the disease then having an orgasm. My current oncologist is a male and I would feel uncomfortable speaking about this with him.	Yes, I have been for <u>MORE than 6 months</u>.	Yes	a specific lubricant was suggested. The first few half dozen that I tried burned either during or after sex. I use Just like me a product that was introduced to me at a party for females only bedroom enhancement.		Yes	Unchecked	Checked	Checked	Unchecked	Unchecked	Unchecked	Unchecked	Unchecked				Very effective	yes	no	no		no	Moderate	Sometimes (about half the time)	Not at all	Once a week	Almost always or always			Almost always or always	Almost never or never	Extremely difficult or impossible	Almost never or never	Extremely difficult or impossible	Almost always or always	Not difficult	Very satisfied	Very satisfied	Very satisfied	Moderately satisfied	A few times (less than half the time)	A few times (less than half the time)	Moderate
143	Moderately satisfied	N/A		No - If not, what prevented you from talking to your doctor/healthcare team about how breast cancer could affect your sex life? Please answer in the space that pops up below this question.								Unchecked	Unchecked	Unchecked	Unchecked	Unchecked	Unchecked	Unchecked	Unchecked
144	Somewhat satisfied	Worsened	Vaginal dryness, no interest in sex.	No - If not, what prevented you from talking to your doctor/healthcare team about how breast cancer could affect your sex life? Please answer in the space that pops up below this question.		I felt that my sex life was at the bottom of my list of concerns. I am literally fighting for my life. Sex seems trivial.	Yes, I have been for <u>MORE than 6 months</u>.	N/A				Unchecked	Unchecked	Unchecked	Unchecked	Unchecked	Unchecked	Unchecked	Unchecked										Very low or none at all	Almost never or never	Not at all	Once a week	Almost never or never	Very low	Very low or no confidence	Almost never or never	A few times (less than half the time)	Slightly difficult	A few times (less than half the time)	Slightly difficult	Almost never or never	Extremely difficult or impossible	Moderately dissatisfied	Moderately dissatisfied	About equally satisfied and dissatisfied	About equally satisfied and dissatisfied	Almost never or never	Almost never or never	Very low or none at all
145	Extremely satisfied	Very much worsened	Chemotherapy kicked me into menopause; some of my sexual issues are likely due to menopause, but since having chemo, radiation and then hormonal therapy, my interest in sex decreased a lot because it became so painful. Hormonal therapy caused my vagina to shrink. It has gotten a little better because I purchased a dilator set and found some excellent lubricants and moisturizers. The breast cancer…	Yes - Please give us a sense of what the doctor/healthcare team suggested you do to manage sexual symptoms and whether you tried it. Please answer in the space that pops up below this question.	I was told by my gynecologist that an estrogen cream might be acceptable and to check with my oncologist, but I was too afraid of a cancer recurrence to try it. I have been using only non-hormonal products.		Yes, I have been for <u>MORE than 6 months</u>.	Yes	#1 - remember how much I used to enjoy making love with my husband and make it a priority to keep trying to get that back. #2 - try one product after another after another. #3 - keep looking for additional ideas to try on Breastcancer.org and MiddlesexMD's site. #4 - I have found that daily moisturizer (Emerita) and daily vaginal lubricant (Good Product Restore) have helped, so I cope by making i…		No	Checked	Checked	Unchecked	Unchecked	Unchecked	Unchecked	Unchecked	Checked		Yes	We have tried different lubricants and discuss how good/bad they were. We've talked a lot over the eight years since I was diagnosed with breast cancer, about our feelings and frustrations. Also, he works with me to go slow enough, especially upon penetration, to let my tissues stretch out, so it is less painful.	Moderately effective				yes		Low	A few times (less than half the time)	Not at all	A few times this month	Sometimes (about half the time)	Moderate	Low confidence	Sometimes (about half the time)	A few times (less than half the time)	Very difficult	Sometimes (about half the time)		Sometimes (about half the time)	Slightly difficult	Very satisfied	Very satisfied	Moderately satisfied	Very dissatisfied	Almost always or always	Most times (more than half the time)	High
146	Somewhat satisfied	Worsened	Menopause has caused thinning of vaginal walls - bleeding, tearing during sex	No - If not, what prevented you from talking to your doctor/healthcare team about how breast cancer could affect your sex life? Please answer in the space that pops up below this question.			Yes, I have been for <u>MORE than 6 months</u>.	No		Lack of desire		Unchecked	Unchecked	Unchecked	Unchecked	Unchecked	Unchecked	Unchecked	Unchecked										Low	A few times (less than half the time)	A few times this month	Not at all	No sexual activity	No sexual activity	No Sexual Activity	No sexual activity	No sexual activity	No sexual activity	No sexual activity	No sexual activity	No sexual activity		No sexual activity	No sexual activity with my partner(s)	No partner(s)	Moderately dissatisfied	Did not attempt intercourse	Did not attempt intercourse	Did not attempt intercourse
147	Moderately satisfied	Very much worsened	pain during intercourse	N/A - I did not speak to my doctor about sexual health issues because they were not relevant to me.			Yes, I have been for <u>MORE than 6 months</u>.	No		Have not learned of any other coping methods		Unchecked	Unchecked	Unchecked	Unchecked	Unchecked	Unchecked	Unchecked	Unchecked										Low	Almost never or never	Once	Once	Sometimes (about half the time)	Moderate	Moderate confidence	A few times (less than half the time)	Almost never or never	Extremely difficult or impossible	Almost never or never	Extremely difficult or impossible	Most times (more than half the time)	Slightly difficult	Moderately dissatisfied	About equally satisfied and dissatisfied	Moderately dissatisfied	Moderately dissatisfied	Almost always or always	A few times (less than half the time)	High
148												Unchecked	Unchecked	Unchecked	Unchecked	Unchecked	Unchecked	Unchecked	Unchecked
149	Extremely satisfied	Very much worsened	Pain during intercourse. Vaginal dryness and stinging. Spotting also.	No - If not, what prevented you from talking to your doctor/healthcare team about how breast cancer could affect your sex life? Please answer in the space that pops up below this question.		My oncologist only touched very briefly on vaginal dryness as a side effect of zoladex but in no detail so I do not feel I was fully informed nor prepared for the reality following treatment.	No, but I intend to in the <u>next 30 days</u>.	No		It's difficult subject to discuss due to the sensitivity of it.		Unchecked	Unchecked	Unchecked	Unchecked	Unchecked	Unchecked	Unchecked	Unchecked										Very low or none at all	Almost never or never	Once	Once	Almost never or never	Low	Moderate confidence	A few times (less than half the time)	Almost never or never	Very difficult	Almost never or never	Difficult	A few times (less than half the time)	Difficult	Moderately dissatisfied	About equally satisfied and dissatisfied	Very dissatisfied	Very dissatisfied	Almost always or always	Most times (more than half the time)	High
150	Very satisfied	Very much worsened	During chemotherapy, I developed extreme dryness. Then I had a cystocele and rectocele due to dryness. I had pelvic floor therapy. I had an oopherectomy and TVH. It's harder to achieve orgasm. It's harder to relax. I have to work on sexuality every day.	Yes - Please give us a sense of what the doctor/healthcare team suggested you do to manage sexual symptoms and whether you tried it. Please answer in the space that pops up below this question.	The oncologist was horrible in addressing this. He pretty much said he didn't believe I had rectocele due to the vaginal dryness. I am so glad I had a good gynecologist! The gynecologist could only help after the chemotherapy, but he had tons of helpful ideas.		Yes, I have been for <u>MORE than 6 months</u>.	Yes	I never used one before cancer, but I have a vibrator called Entice Juliette, which is used externally. I don't use it with my partner, just by myself. I lost all my pubic hair, and I just kept it off because it made oral sex easier. So I get a brazilian wax job. I had a unilateral radical mastectomy, so I have my partner focus on the side I have. I have suggested changing sides of the bed becaus…		Yes	Checked	Unchecked	Unchecked	Unchecked	Unchecked	Unchecked	Unchecked	Unchecked		Yes	Well, he wants more oral sex, and since that results in wetness, I think I will say that was his contribution.	Extremely effective					yes	High	Almost always or always	Two to three times per week	Two to three times per week	Most times (more than half the time)	High	Moderate confidence	Most times (more than half the time)	Almost always or always	Not difficult	Most times (more than half the time)	Not difficult	Most times (more than half the time)	Difficult	Moderately satisfied	Very satisfied	Very satisfied	Very satisfied	Sometimes (about half the time)	A few times (less than half the time)	Low
151	Very satisfied	Very much worsened	It is now very difficult to "keep momentum" It is much more difficult to get aroused and very easy to lose it. It is like those neurotransmitters or hormones are just gone or very scarce. Treatment totally disrupted this part of my life - my poor husband. We still have sex but I could just as easily go without. Physically, tamoxifen increased vaginal secretions so dryness is not an issue, no pain…	Yes - Please give us a sense of what the doctor/healthcare team suggested you do to manage sexual symptoms and whether you tried it. Please answer in the space that pops up below this question.	no suggestions, just agreed this could be how I am feeling		Yes, I have been for <u>MORE than 6 months</u>.	Yes	coconut oil during chemo (before tamoxifen caused the opposite of dryness!) ask my husband to not stop - gather momentum or I will never get there		No	Checked	Unchecked	Unchecked	Checked	Unchecked	Unchecked	Unchecked	Unchecked		Not sure		Slightly effective	no	no	no	no	yes	Very low or none at all	Almost never or never	Not at all	Two to three times per week	A few times (less than half the time)	Low	Low confidence	Almost never or never	Almost always or always	Not difficult	Almost always or always	Not difficult	A few times (less than half the time)	Very difficult	Moderately dissatisfied	Very satisfied	Moderately dissatisfied	Moderately dissatisfied	Almost never or never	Almost never or never	Very low or none at all
152	Moderately satisfied	Worsened	zero interest									Unchecked	Unchecked	Unchecked	Unchecked	Unchecked	Unchecked	Unchecked	Unchecked
153												Unchecked	Unchecked	Unchecked	Unchecked	Unchecked	Unchecked	Unchecked	Unchecked
154	Moderately satisfied	Very much worsened	Loss of libido, dryness, vaginal atrophy, painful penetration	Yes - Please give us a sense of what the doctor/healthcare team suggested you do to manage sexual symptoms and whether you tried it. Please answer in the space that pops up below this question.	I asked if it would be ok for my gynecologist to recommend estrogen vaginal cream, as my cancer was er/pr negative		Yes, I have been for <u>LESS than 6 months</u>.	No		reluctant to try. I was considering the Mona Lisa Touch treatment but it is too expensive, and I heard mixed results		Unchecked	Unchecked	Unchecked	Unchecked	Unchecked	Unchecked	Unchecked	Unchecked										Very low or none at all	Almost never or never	Not at all	Not at all	No sexual activity	No sexual activity	No Sexual Activity	No sexual activity	No sexual activity	No sexual activity	No sexual activity	No sexual activity	No sexual activity	No sexual activity	No sexual activity	No sexual activity with my partner(s)	Very dissatisfied	Very dissatisfied	Did not attempt intercourse	Did not attempt intercourse	Did not attempt intercourse
155	Moderately satisfied	Very much worsened	No sexual drive. Painful intercourse from Dryness	No - If not, what prevented you from talking to your doctor/healthcare team about how breast cancer could affect your sex life? Please answer in the space that pops up below this question.			Yes, I have been for <u>MORE than 6 months</u>.	No				Unchecked	Unchecked	Unchecked	Unchecked	Unchecked	Unchecked	Unchecked	Unchecked										Very low or none at all	Almost never or never	A few times this month	Not at all	No sexual activity	No sexual activity	No Sexual Activity	No sexual activity	No sexual activity	No sexual activity	No sexual activity	No sexual activity	No sexual activity	No sexual activity	No sexual activity	No sexual activity with my partner(s)	Very dissatisfied	Very dissatisfied	Did not attempt intercourse	Did not attempt intercourse	Did not attempt intercourse
156	Very satisfied	Very much worsened	Dryness, low libido, painful intercourse	No - If not, what prevented you from talking to your doctor/healthcare team about how breast cancer could affect your sex life? Please answer in the space that pops up below this question.		It was never discussed...she addressed the dryness, but explained libido is an unfortunate side effect of meds and therapy..	Yes, I have been for <u>MORE than 6 months</u>.	No		Don't know of any..		Unchecked	Unchecked	Unchecked	Unchecked	Unchecked	Unchecked	Unchecked	Unchecked										Very low or none at all	Almost never or never	Not at all	Once	Almost never or never	Very low	Very low or no confidence	Almost never or never	Almost never or never	Difficult	Almost never or never	Very difficult	A few times (less than half the time)	Very difficult	Moderately dissatisfied	Very satisfied	Very dissatisfied	Very dissatisfied	Almost always or always	Almost always or always	High
157												Unchecked	Unchecked	Unchecked	Unchecked	Unchecked	Unchecked	Unchecked	Unchecked
158	Very satisfied	Very much worsened	It's more about my self body image and things going on in my head! My husband has been wonderful and I feel guilty for not even being interested in sex!	No - If not, what prevented you from talking to your doctor/healthcare team about how breast cancer could affect your sex life? Please answer in the space that pops up below this question.		I had a double masectomy with reconstruction and complications on both side. Six surgeries later with hopefully my last one scheduled soon, discussing my sexual life just never came up! I had so many other emotional issues I was dealing with!	No, but I intend to in the <u>next 6 months</u>.	No		I seriously have a very difficult time looking or thinking of myself as a sexual being, again I am so blessed to have an understanding and patient husband but it's not fair to him!		Unchecked	Unchecked	Unchecked	Unchecked	Unchecked	Unchecked	Unchecked	Unchecked										Very low or none at all	Almost never or never	Not at all	Not at all	No sexual activity	No sexual activity	No Sexual Activity	No sexual activity	No sexual activity	No sexual activity	No sexual activity	No sexual activity	No sexual activity	No sexual activity	No sexual activity	No sexual activity with my partner(s)	Very dissatisfied	Very dissatisfied	Did not attempt intercourse	Did not attempt intercourse	Did not attempt intercourse
159	Very satisfied	Very much worsened	I don't have the desire or the urge for any sexual activity	Yes - Please give us a sense of what the doctor/healthcare team suggested you do to manage sexual symptoms and whether you tried it. Please answer in the space that pops up below this question.	Decreased libido and vaginal dryness		No, but I intend to in the <u>next 30 days</u>.	No		I am meeting with a Dr at Cleveland clinic who specializes in it.		Unchecked	Unchecked	Unchecked	Unchecked	Unchecked	Unchecked	Unchecked	Unchecked										Very low or none at all	Almost never or never	Not at all	Not at all	No sexual activity	No sexual activity	No Sexual Activity	No sexual activity	No sexual activity	No sexual activity	No sexual activity	No sexual activity	No sexual activity	No sexual activity	No sexual activity	No sexual activity with my partner(s)	Very dissatisfied	Very dissatisfied	Did not attempt intercourse	Did not attempt intercourse	Did not attempt intercourse
160	Very satisfied	Very much worsened	discomfort at first, then months later, pain, during intercourse plus greatly lessened desire, partially from fear of uti after intercourse.	Yes - Please give us a sense of what the doctor/healthcare team suggested you do to manage sexual symptoms and whether you tried it. Please answer in the space that pops up below this question.	I was prescribed vagifem, but it did not help enough to warrant the risk involved. Another oncologist suggested hyalogyn, which has helped a bit. She also suggested olive oil, which I have not tried, but she agreed with my suggestion of coconut oil.		Yes, I have been for <u>MORE than 6 months</u>.	Yes	lubricants, coconut oil,		No	Unchecked	Unchecked	Unchecked	Checked	Unchecked	Checked	Unchecked	Unchecked		Yes	we do not rely solely on vaginal intercourse to maintain our sexual relationship.	Slightly effective	no	yes	yes	no	no	Low	A few times (less than half the time)	Not at all	Once a week	Almost never or never	Very low	Very low or no confidence	Almost never or never	Almost never or never	Extremely difficult or impossible	Almost never or never	Extremely difficult or impossible	A few times (less than half the time)	Very difficult	Very dissatisfied	About equally satisfied and dissatisfied	Moderately dissatisfied	Very dissatisfied	Almost always or always	Almost always or always	High
161												Unchecked	Unchecked	Unchecked	Unchecked	Unchecked	Unchecked	Unchecked	Unchecked
162	Not at all satisfied	Very much worsened	No interest at all but want to satisfy DH.	No - If not, what prevented you from talking to your doctor/healthcare team about how breast cancer could affect your sex life? Please answer in the space that pops up below this question.		My MO doesn't do side effects. He thinks they are all in my head. I knew this would be a non-starter. I have a new MO I will see this week. I don't know if I will bring it up. Need to see if she is better bedside manner wise.	No, and I do <u>NOT</u> intend to in the <u>next 6 months</U>.	Yes	Vaginal moisturizers.		No	Checked	Unchecked	Unchecked	Unchecked	Checked	Unchecked	Unchecked	Unchecked		No		Not effective at all			yes			Very low or none at all	Almost never or never	Not at all	Once	Almost never or never	Very low	Very low or no confidence	Almost never or never	Almost never or never	Extremely difficult or impossible	Almost never or never	Extremely difficult or impossible	Almost never or never	Extremely difficult or impossible	Very dissatisfied	Moderately dissatisfied	Moderately dissatisfied	Very dissatisfied	Did not attempt intercourse	Did not attempt intercourse	Did not attempt intercourse
163												Unchecked	Unchecked	Unchecked	Unchecked	Unchecked	Unchecked	Unchecked	Unchecked
164	Extremely satisfied	Very much worsened	no desire	Yes - Please give us a sense of what the doctor/healthcare team suggested you do to manage sexual symptoms and whether you tried it. Please answer in the space that pops up below this question.	discussed it could be effected - given a brochure -		Yes, I have been for <u>MORE than 6 months</u>.	No		no desire - tried some suggestions in brochure with no improvement		Unchecked	Unchecked	Unchecked	Unchecked	Unchecked	Unchecked	Unchecked	Unchecked										Very low or none at all	Almost never or never	Not at all	Once
165												Unchecked	Unchecked	Unchecked	Unchecked	Unchecked	Unchecked	Unchecked	Unchecked
166												Unchecked	Unchecked	Unchecked	Unchecked	Unchecked	Unchecked	Unchecked	Unchecked
167	Not at all satisfied	Very much improved	Much better. It was painful before but not now.	No - If not, what prevented you from talking to your doctor/healthcare team about how breast cancer could affect your sex life? Please answer in the space that pops up below this question.		I felt uncomfortable talking to my oncologist about it.						Unchecked	Unchecked	Unchecked	Unchecked	Unchecked	Unchecked	Unchecked	Unchecked
168	Somewhat satisfied	Very much worsened		N/A - I did not speak to my doctor about sexual health issues because they were not relevant to me.			No, but I intend to in the <u>next 6 months</u>.	No				Unchecked	Unchecked	Unchecked	Unchecked	Unchecked	Unchecked	Unchecked	Unchecked										Very low or none at all	A few times (less than half the time)	Once	A few times this month
169	Moderately satisfied	Worsened	I'm just not interested anymore	No - If not, what prevented you from talking to your doctor/healthcare team about how breast cancer could affect your sex life? Please answer in the space that pops up below this question.		I didn't know what my reaction would be. I wasn't comfortable talking about it either	No, but I intend to in the <u>next 6 months</u>.	N/A				Unchecked	Unchecked	Unchecked	Unchecked	Unchecked	Unchecked	Unchecked	Unchecked										Very low or none at all	Almost never or never	Once	Not at all
170	Somewhat satisfied	Very much worsened	No desire. And pain when attempting intercourse that lotions and gels cannot help	Yes - Please give us a sense of what the doctor/healthcare team suggested you do to manage sexual symptoms and whether you tried it. Please answer in the space that pops up below this question.	Dr mentioned dryness and suggested gels to yse		Yes, I have been for <u>MORE than 6 months</u>.	No		Hard to talk about		Unchecked	Unchecked	Unchecked	Unchecked	Unchecked	Unchecked	Unchecked	Unchecked										Very low or none at all	Almost never or never	Not at all	Not at all	Almost never or never	Very low	Very low or no confidence	Almost never or never	Almost never or never	Extremely difficult or impossible	Almost never or never	Extremely difficult or impossible	Almost never or never	Extremely difficult or impossible	Very dissatisfied	Moderately dissatisfied	Very dissatisfied	Very dissatisfied	Almost always or always	Almost always or always	Very high
171	Moderately satisfied	No effect	I had a unilateral mastectomy. The breast that had cancer now has a tissue expander in it. My plastic surgeon did a GREAT job of making it look like the other breast..but because I don't really have feeling in it, and I feel it looks a little odd compared to my natural breast..I find myself steering my partner to avoid it, and just focus on my healthy breast. That's really the only change.	No - If not, what prevented you from talking to your doctor/healthcare team about how breast cancer could affect your sex life? Please answer in the space that pops up below this question.		I think my dr didn't think it would affect me because of my early stage, and the fact I don't need chemo	N/A - I was not affected by sexual functioning issues.	N/A				Unchecked	Unchecked	Unchecked	Unchecked	Unchecked	Unchecked	Unchecked	Unchecked										Very high	Most times (more then half the time)	Once a week	A few times this month	Almost always or always	Very high	Very high confidence	Almost always or always	Almost always or always	Not difficult	Almost always or always	Not difficult	Most times (more than half the time)	Not difficult	Very satisfied	Moderately satisfied	Very satisfied	Moderately dissatisfied	Almost never or never	Almost never or never	Very low or none at all
172	Very satisfied	Worsened	Decreased libido, increasesed discomfort, my mind and heart desire but my body doesn't respond the same	No - If not, what prevented you from talking to your doctor/healthcare team about how breast cancer could affect your sex life? Please answer in the space that pops up below this question.		I personally do not feel comfortable discussing the topic, feel it's not the priority when dealing with stage 4	Yes, I have been for <u>MORE than 6 months</u>.	No				Unchecked	Unchecked	Unchecked	Unchecked	Unchecked	Unchecked	Unchecked	Unchecked										Moderate	Sometimes (about half the time)	Not at all	A few times this month	A few times (less than half the time)	Moderate	Low confidence	A few times (less than half the time)	A few times (less than half the time)	Slightly difficult	A few times (less than half the time)	Slightly difficult	Almost never or never	Extremely difficult or impossible	Very dissatisfied	About equally satisfied and dissatisfied	Moderately satisfied	About equally satisfied and dissatisfied	Sometimes (about half the time)	A few times (less than half the time)	Moderate
173	Very satisfied	Worsened	No desire to have sex, or know it won't be the same.	No - If not, what prevented you from talking to your doctor/healthcare team about how breast cancer could affect your sex life? Please answer in the space that pops up below this question.		When I was going through treatment it was the last thing on my mind.	Yes, I have been for <u>LESS than 6 months</u>.	Yes	communicating openly with partner(s), trying different sex positions		No	Unchecked	Checked	Unchecked	Unchecked	Unchecked	Unchecked	Unchecked	Unchecked		Yes		Slightly effective	no	no	no	no	no	Very low or none at all	A few times (less than half the time)	Not at all	Not at all	Almost always or always	Moderate	Moderate confidence	Almost never or never	Almost never or never	Slightly difficult	Almost never or never	Difficult	Almost never or never	Extremely difficult or impossible	Very dissatisfied	Very satisfied	About equally satisfied and dissatisfied	About equally satisfied and dissatisfied	Sometimes (about half the time)	Sometimes (about half the time)	Low
174	Moderately satisfied	Very much worsened	No libido, severe pain with intercourse even with a ton of lube, chronic UTI . It's awful. No desire for sex and fear it now. Awful.	Yes - Please give us a sense of what the doctor/healthcare team suggested you do to manage sexual symptoms and whether you tried it. Please answer in the space that pops up below this question.	It was just suggested to use extra lubricant. No conversation on other options for treatment of loss of sex drive or pain. Maybe there aren't any		Yes, I have been for <u>MORE than 6 months</u>.	No		Don't see any options that would work		Unchecked	Unchecked	Unchecked	Unchecked	Unchecked	Unchecked	Unchecked	Unchecked										Low	Almost never or never	Once	Once	Almost never or never	Very low	Very low or no confidence	Almost never or never	Almost never or never	Extremely difficult or impossible	Almost never or never	Extremely difficult or impossible	Almost never or never	Extremely difficult or impossible	Very dissatisfied	Very dissatisfied	Very dissatisfied	Very dissatisfied	Almost always or always	Almost always or always	Very high
175	Very satisfied	N/A	I have no interest. Once in a while I may have and urge for sex middle of the night. But feeling goes away quickly. No sexual activity for one year.	No - If not, what prevented you from talking to your doctor/healthcare team about how breast cancer could affect your sex life? Please answer in the space that pops up below this question.		Was afraid to ask. Just trying to concentrate on living	No, but I intend to in the <u>next 6 months</u>.	No		Did not know what to say. Kind of embarrassing to ask.		Unchecked	Unchecked	Unchecked	Unchecked	Unchecked	Unchecked	Unchecked	Unchecked										Very low or none at all	A few times (less than half the time)	Once	Not at all	No sexual activity	No sexual activity	No Sexual Activity	No sexual activity	No sexual activity	No sexual activity	No sexual activity	No sexual activity	No sexual activity	No sexual activity	No sexual activity	No sexual activity with my partner(s)	Moderately satisfied	Moderately dissatisfied	Did not attempt intercourse	Did not attempt intercourse	Did not attempt intercourse
176	Moderately satisfied	Very much worsened	Loss of libido. Menopausal changes make vaginal sex painful and lead to UTIs. More loss of libido.	Yes - Please give us a sense of what the doctor/healthcare team suggested you do to manage sexual symptoms and whether you tried it. Please answer in the space that pops up below this question.	Only in one holistic session post treatment. Consultant suggested vaginal oestrogen 'may' be allowed and to talk to GP. Have not followed suggestion yet, as I'm not entirely confident in a GP to know if this is sort of hormone treatment is safe in my case.		Yes, I have been for <u>MORE than 6 months</u>.	Yes	Coconut Oil as a lubricant. Anal sex.		No	Unchecked	Checked	Unchecked	Unchecked	Unchecked	Unchecked	Unchecked	Unchecked		Yes	We talk. I explain what an issue is, we research ways around it.	Moderately effective	no	no	no	no	yes	Low	Almost never or never	Once	Once	Almost always or always	High	Moderate confidence	Almost always or always	Almost always or always	Very difficult	Almost never or never	Very difficult	Almost always or always	Not difficult	Very satisfied	Very satisfied	About equally satisfied and dissatisfied	Very dissatisfied	Almost always or always	Almost never or never	High
177	Extremely satisfied	Very much worsened	no desire	Yes - Please give us a sense of what the doctor/healthcare team suggested you do to manage sexual symptoms and whether you tried it. Please answer in the space that pops up below this question.	brochure		Yes, I have been for <u>MORE than 6 months</u>.	Yes	reading steamy novel, affection		No	Unchecked	Unchecked	Unchecked	Unchecked	Unchecked	Unchecked	Unchecked	Checked		Yes	Understanding, willing to try	Not effective at all	no	no	no	no	yes	Very low or none at all	Almost never or never	Not at all	Once	A few times (less than half the time)	Very low	Very low or no confidence	Almost never or never	Most times (more than half the time)	Not difficult	Most times (more than half the time)	Not difficult	Almost never or never	Extremely difficult or impossible	Very dissatisfied	Moderately satisfied	Very dissatisfied	Very dissatisfied	Almost never or never	Almost never or never	Very low or none at all
178	Moderately satisfied	Very much worsened		No - If not, what prevented you from talking to your doctor/healthcare team about how breast cancer could affect your sex life? Please answer in the space that pops up below this question.		I never even thought about it affecting my sex life and my dr. never brought it up or mentioned it at all.						Unchecked	Unchecked	Unchecked	Unchecked	Unchecked	Unchecked	Unchecked	Unchecked
179	Moderately satisfied	Worsened	no desire, no sensation in chest	No - If not, what prevented you from talking to your doctor/healthcare team about how breast cancer could affect your sex life? Please answer in the space that pops up below this question.			No, but I intend to in the <u>next 6 months</u>.	No				Unchecked	Unchecked	Unchecked	Unchecked	Unchecked	Unchecked	Unchecked	Unchecked										Very low or none at all	Almost never or never	Not at all	A few times this month	Sometimes (about half the time)	Moderate	Low confidence	A few times (less than half the time)	Almost never or never	Very difficult	A few times (less than half the time)	Slightly difficult	Sometimes (about half the time)	Difficult	Moderately dissatisfied	Moderately dissatisfied	Moderately dissatisfied	Moderately dissatisfied	Sometimes (about half the time)	A few times (less than half the time)	Low
180	Somewhat satisfied	Worsened	less confidence about own appearance/functioning pain during intercourse lack of desire	No - If not, what prevented you from talking to your doctor/healthcare team about how breast cancer could affect your sex life? Please answer in the space that pops up below this question.		It was never the foremost thing on my mind, and no healthcare professional brought it up either.	Yes, I have been for <u>MORE than 6 months</u>.	Yes	use of special lubes, lidocaine cream		No	Unchecked	Unchecked	Unchecked	Unchecked	Unchecked	Checked	Unchecked	Unchecked		No		Slightly effective					yes	Very low or none at all	Almost never or never	Once	Once a week	Almost never or never	Very low	Very low or no confidence	Almost never or never	Almost never or never	Extremely difficult or impossible	Almost never or never	Extremely difficult or impossible	Almost always or always	Extremely difficult or impossible	Very dissatisfied	About equally satisfied and dissatisfied	Very dissatisfied	Very dissatisfied	Almost always or always	Almost always or always	Very high
181												Unchecked	Unchecked	Unchecked	Unchecked	Unchecked	Unchecked	Unchecked	Unchecked
182	Moderately satisfied	Worsened	being self-conscious about my scarred breast is distracting	No - If not, what prevented you from talking to your doctor/healthcare team about how breast cancer could affect your sex life? Please answer in the space that pops up below this question.		Too overwhelmed by all the other information they were throwing at me to even think about it	No, but I intend to in the <u>next 6 months</u>.	No		too many other things to think about		Unchecked	Unchecked	Unchecked	Unchecked	Unchecked	Unchecked	Unchecked	Unchecked										Low	A few times (less than half the time)	A few times this month	Once a week	Almost never or never	Very low	Very low or no confidence	Almost never or never	Almost always or always	Not difficult	Most times (more than half the time)	Not difficult	A few times (less than half the time)	Very difficult	Very dissatisfied	About equally satisfied and dissatisfied	Moderately dissatisfied	Moderately dissatisfied	Almost never or never	A few times (less than half the time)	Low
183												Unchecked	Unchecked	Unchecked	Unchecked	Unchecked	Unchecked	Unchecked	Unchecked
184	Very satisfied	Very much worsened	Less desire, dryness, pain, inability to be intimate due to treatments and surgeries.	No - If not, what prevented you from talking to your doctor/healthcare team about how breast cancer could affect your sex life? Please answer in the space that pops up below this question.		It wasn't a topic that was covered. It seems like when life and death decisions are being made and you only have so much time with your Dr, this isn't top priority.	Yes, I have been for <u>MORE than 6 months</u>.	Yes	Lubrication products.		No	Unchecked	Unchecked	Unchecked	Checked	Unchecked	Unchecked	Unchecked	Unchecked		No		Slightly effective	no	no	no	no	yes	Low	A few times (less than half the time)	Not at all	A few times this month	Most times (more than half the time)	Moderate	Moderate confidence	Most times (more than half the time)	Almost never or never	Very difficult	A few times (less than half the time)	Very difficult	Almost never or never	Very difficult	Moderately dissatisfied	Moderately dissatisfied	Moderately dissatisfied	Moderately dissatisfied	Almost always or always	Almost always or always	Moderate
185												Unchecked	Unchecked	Unchecked	Unchecked	Unchecked	Unchecked	Unchecked	Unchecked
186	Extremely satisfied	Very much worsened	Little desire, pain, discomfort, self conscious	No - If not, what prevented you from talking to your doctor/healthcare team about how breast cancer could affect your sex life? Please answer in the space that pops up below this question.		No doctor on my healthcare team ever brought it up and I was too embarressed to bring it up	No, and I do <u>NOT</u> intend to in the <u>next 6 months</U>.	No				Unchecked	Unchecked	Unchecked	Unchecked	Unchecked	Unchecked	Unchecked	Unchecked										Low	Almost never or never	Not at all	A few times this month	Almost never or never	Very low	Very low or no confidence	Almost never or never	Almost never or never	Very difficult	Almost never or never	Very difficult	Almost never or never	Extremely difficult or impossible	Very dissatisfied	Moderately satisfied	Very dissatisfied	Very dissatisfied	Almost always or always	Almost always or always	Moderate
187												Unchecked	Unchecked	Unchecked	Unchecked	Unchecked	Unchecked	Unchecked	Unchecked
188	Very satisfied	Very much worsened	very painful, dry, hard to get arousal and to climax	Yes - Please give us a sense of what the doctor/healthcare team suggested you do to manage sexual symptoms and whether you tried it. Please answer in the space that pops up below this question.	I didn't discuss it with my specialist or oncologist, but I did have excellent conversations with my ob/gyn who was very knowledgeable and helpful		Yes, I have been for <u>MORE than 6 months</u>.	Yes	I got a lot of info from breastcancer.org		No	Unchecked	Unchecked	Unchecked	Unchecked	Unchecked	Checked	Unchecked	Unchecked		Yes	trying various options, sometimes that didn't involve penetration	Moderately effective		yes				Low	A few times (less than half the time)	Once	Once	Almost never or never	Low	Low confidence	Almost never or never	Almost never or never	Extremely difficult or impossible	Almost never or never	Extremely difficult or impossible	A few times (less than half the time)	Difficult	Very dissatisfied	Very satisfied	Very dissatisfied	Very dissatisfied	Almost always or always	Almost always or always	High
189	Extremely satisfied	Very much worsened	Not confident with my body and having complete hysterectomy.	N/A - I did not speak to my doctor about sexual health issues because they were not relevant to me.			Yes, I have been for <u>MORE than 6 months</u>.	Yes	Feeling comfortable about my new body. Ficus on my new body and self image. Daily afirmations.		Yes	Unchecked	Unchecked	Checked	Unchecked	Unchecked	Unchecked	Unchecked	Unchecked		Not sure		Moderately effective	no	no	no	yes	yes	Moderate	A few times (less than half the time)	Once a week	Not at all	A few times (less than half the time)	No sexual activity	High confidence	No sexual activity	No sexual activity	Not difficult	No sexual activity	No sexual activity	Almost always or always	Not difficult	No sexual activity	No sexual activity with my partner(s)	No partner(s)	Very dissatisfied	Did not attempt intercourse	Did not attempt intercourse	Did not attempt intercourse
190	Very satisfied	Very much worsened	Cessation of sex altogether over time. I have had four separate occurrences of breast cancer with my sex life decreasing with each recurrence.	No - If not, what prevented you from talking to your doctor/healthcare team about how breast cancer could affect your sex life? Please answer in the space that pops up below this question.		I didn't know it would be affected so badly. I did discuss with my gp once but told I couldn't have any creams because of the estrogen content.	No, and I do <u>NOT</u> intend to in the <u>next 6 months</U>.	No		I think that my partner has given up. I tried to talk to him about it but to no avail.		Unchecked	Unchecked	Unchecked	Unchecked	Unchecked	Unchecked	Unchecked	Unchecked										Low	Almost never or never	Once	Not at all	No sexual activity	No sexual activity	No Sexual Activity	No sexual activity	No sexual activity	No sexual activity	No sexual activity	No sexual activity	Almost never or never	Not difficult	No sexual activity	No sexual activity with my partner(s)	Very dissatisfied	Very dissatisfied	Did not attempt intercourse	Did not attempt intercourse	Did not attempt intercourse
191	Not at all satisfied	Very much worsened	I have zero interest in it.									Unchecked	Unchecked	Unchecked	Unchecked	Unchecked	Unchecked	Unchecked	Unchecked
192	Extremely satisfied	Very much worsened		No - If not, what prevented you from talking to your doctor/healthcare team about how breast cancer could affect your sex life? Please answer in the space that pops up below this question.			Yes, I have been for <u>MORE than 6 months</u>.	No				Unchecked	Unchecked	Unchecked	Unchecked	Unchecked	Unchecked	Unchecked	Unchecked										Very low or none at all	Almost never or never	Once	Not at all	Almost never or never	Very low	Very low or no confidence	Almost never or never	Almost never or never	Very difficult	Almost never or never	Very difficult	Almost never or never	Very difficult	Very dissatisfied	No partner(s)	No partner(s)	Very dissatisfied	Did not attempt intercourse	Did not attempt intercourse	Did not attempt intercourse
193	Very satisfied	Worsened	Too sick to have desire while on Chemo. I was able to for a period of time after I finished chemo but before surgery. I had a double Mastectomy so obviously in too much pain during recovery to have any desire. We have been intimate just recently (9 weeks post surgery) It has been emotional for sure but okay. Because of dryness, it is painful even when using something.	Yes - Please give us a sense of what the doctor/healthcare team suggested you do to manage sexual symptoms and whether you tried it. Please answer in the space that pops up below this question.	I brought it up to my Dr. They mostly just told me to use Olive Oil or Coconut oil to ease any pain.		No, but I intend to in the <u>next 30 days</u>.	No		Up until now, just too much pain in my upper body to try		Unchecked	Unchecked	Unchecked	Unchecked	Unchecked	Unchecked	Unchecked	Unchecked										Moderate	Sometimes (about half the time)	Once	A few times this month	Sometimes (about half the time)	Moderate	Moderate confidence	A few times (less than half the time)	A few times (less than half the time)	Very difficult	Almost never or never	Very difficult	Almost never or never	Extremely difficult or impossible	Very dissatisfied	Moderately dissatisfied	Moderately dissatisfied	Moderately dissatisfied	Almost always or always	Most times (more than half the time)	Very high
194	Somewhat satisfied	Worsened	Increased dryness, pain and discomfort, lack of sex drive, and lack breasts as part of sexual activity (bilateral mx).	Yes - Please give us a sense of what the doctor/healthcare team suggested you do to manage sexual symptoms and whether you tried it. Please answer in the space that pops up below this question.	Doctors mainly just warned about sexual side effects, but honestly the treatment is so much more important as it has the potential to save my life. Doctors have not given me options to help manage symptoms, but I also have not yet asked.		Yes, I have been for <u>LESS than 6 months</u>.	Yes	Different approach to sex/seduction on my partner's behalf. Use of lubrication. Condoms until partner gets a vasectomy.		No	Checked	Unchecked	Unchecked	Unchecked	Unchecked	Unchecked	Unchecked	Unchecked		Yes	More engaged in seduction/getting me in the mood. More attentive.	Slightly effective	no	no	no	yes	no	Very low or none at all	A few times (less than half the time)	Once a week	Once a week	A few times (less than half the time)	Low	Very low or no confidence	Almost never or never	Almost never or never	Difficult	Almost never or never	Very difficult	A few times (less than half the time)	Slightly difficult	Moderately dissatisfied	About equally satisfied and dissatisfied	Moderately dissatisfied	Moderately dissatisfied	Most times (more than half the time)	Sometimes (about half the time)	Moderate
195	Very satisfied	Very much worsened	First and foremost, there is no sex drive left whatsoever. I have to basically force myself to have sex with my husband. There is no feeling left in my breasts due to implants so that pleasure point is gone. There is weight gain associated with the AIs and lack of estrogen which impacts desire. When I do have sex, the natural lubrication is gone forcing me to use over-the-counter lubrication whic…	No - If not, what prevented you from talking to your doctor/healthcare team about how breast cancer could affect your sex life? Please answer in the space that pops up below this question.		My doctor never mentioned it and I never thought to ask. Once we did start talking about it, he said there is little he can do to create the desire and nothing he can do for lubrication since I am hormone positive.	Yes, I have been for <u>MORE than 6 months</u>.	No		what coping mechanisms? talking is just that - talking. I can't do hormone replacement therapy so that is out.		Unchecked	Unchecked	Unchecked	Unchecked	Unchecked	Unchecked	Unchecked	Unchecked										Very low or none at all	Almost never or never	Two to three times per week	Once	Almost never or never	Very low	Very low or no confidence	Almost never or never	Almost never or never	Very difficult	Almost never or never	Very difficult	Almost never or never	Very difficult	Very dissatisfied	Moderately dissatisfied	Very dissatisfied	Very dissatisfied	Sometimes (about half the time)	Almost never or never	Moderate
196	Very satisfied	Very much worsened	Chemo put me into early menopause and I now have little to no libido and because of dryness, sex is painful.	No - If not, what prevented you from talking to your doctor/healthcare team about how breast cancer could affect your sex life? Please answer in the space that pops up below this question.		I didn't know it was going to be an issue, so it simply never came up. I did bring it up with my GP later and was prescribed premarin.	Yes, I have been for <u>MORE than 6 months</u>.	Yes	Talking to a friend and my partner. Looked up ideas online. Heard an ad on the radio for the Mona Lisa treatment and had a consultation on that, but it was too expensive.		No	Checked	Unchecked	Checked	Unchecked	Unchecked	Checked	Unchecked	Unchecked		No		Not effective at all	no	no	no	yes	no	Very low or none at all	Almost never or never	Once	Not at all	No sexual activity	No sexual activity	No Sexual Activity	No sexual activity	No sexual activity	No sexual activity	No sexual activity	No sexual activity	No sexual activity	No sexual activity	No sexual activity	No sexual activity with my partner(s)	Very dissatisfied	Very dissatisfied	Did not attempt intercourse	Did not attempt intercourse	Did not attempt intercourse
197	Somewhat satisfied	Worsened	breasts were a significant erogenous zone, so the lack of them is a problem	No - If not, what prevented you from talking to your doctor/healthcare team about how breast cancer could affect your sex life? Please answer in the space that pops up below this question.		didn't come up, and I didn't ask	Yes, I have been for <u>MORE than 6 months</u>.	N/A				Unchecked	Unchecked	Unchecked	Unchecked	Unchecked	Unchecked	Unchecked	Unchecked										Low	A few times (less than half the time)	Not at all	Once	A few times (less than half the time)	Low	Low confidence	A few times (less than half the time)	Sometimes (about half the time)	Difficult	Most times (more than half the time)	Difficult	Almost never or never	Very difficult	Very dissatisfied	Very dissatisfied	Moderately dissatisfied	Moderately dissatisfied	Almost never or never	Almost never or never	Low
198	Somewhat satisfied	N/A	My husband and I are affectionate with one another (hugs, hand holding, etc.) but there has been no sexual contact since before my surgery and chemotherapy. There is no real desire on my part, and I am still experiencing pain and exhaustion that also interfere.	No - If not, what prevented you from talking to your doctor/healthcare team about how breast cancer could affect your sex life? Please answer in the space that pops up below this question.		My sex life has not been a priority while I am battling cancer. My level of desire has been minimal for the past few years anyway.	No, but I intend to in the <u>next 6 months</u>.	No		No need, since sex is not currently part of my life.		Unchecked	Unchecked	Unchecked	Unchecked	Unchecked	Unchecked	Unchecked	Unchecked										Very low or none at all	Almost never or never	Once	Not at all	Almost never or never	Very low	Very low or no confidence	Almost never or never	Almost never or never	Very difficult	Almost never or never	Extremely difficult or impossible	A few times (less than half the time)	Slightly difficult	Very dissatisfied	No sexual activity with my partner(s)	No partner(s)	Moderately dissatisfied	Did not attempt intercourse	Did not attempt intercourse	Did not attempt intercourse
199												Unchecked	Unchecked	Unchecked	Unchecked	Unchecked	Unchecked	Unchecked	Unchecked
200	Moderately satisfied	No effect	I would accept it and try my best to make it better.									Unchecked	Unchecked	Unchecked	Unchecked	Unchecked	Unchecked	Unchecked	Unchecked
201												Unchecked	Unchecked	Unchecked	Unchecked	Unchecked	Unchecked	Unchecked	Unchecked
202												Unchecked	Unchecked	Unchecked	Unchecked	Unchecked	Unchecked	Unchecked	Unchecked
203	Extremely satisfied	Very much worsened	Sex is very painful now. We have done everything we can to help with that situation but it's still painful. I'm currently still in treatment so I feel like I look like a troll which also impacts our sex life. I don't think my appearance is "sexy" so I'm self conscious. Also my urge to have sex has diminished which makes me sad.	Yes - Please give us a sense of what the doctor/healthcare team suggested you do to manage sexual symptoms and whether you tried it. Please answer in the space that pops up below this question.	I was told to just schedule sex like a meeting and do it even if I don't want to or if it hurts. They suggested lubricants but we already are doing that. So basically they were no help and didn't seem to care that I was struggling with it. I got the impression they felt the problem was trivial.		Yes, I have been for <u>LESS than 6 months</u>.	Yes	A facebook support group helped. Someone suggested using KY liquibeads vaginal moisturizer. It comes with an applicator similar to a tampon. I use it about 2-3 times a week to keep things lubricated and it has really reduced the pain quite a bit. Someone also sad that they use a very small vibrator and insert it daily to kind of open things back up.		Not sure	Unchecked	Unchecked	Unchecked	Checked	Unchecked	Checked	Unchecked	Unchecked		Yes	We just found ways to pleasure each other that didn't involve penetration if it was too painful.	Moderately effective	yes	no	yes	no	no	Low	Almost never or never	Once a week	A few times this month	Most times (more than half the time)	Moderate	Low confidence	Most times (more than half the time)	Almost never or never	Extremely difficult or impossible	Almost never or never	Very difficult	Almost always or always	Slightly difficult	Moderately satisfied	Very satisfied	Moderately dissatisfied	Very dissatisfied	Almost always or always	Sometimes (about half the time)	High
204	Very satisfied	Very much worsened	Loss of drive, feeling confident, ability to be aroused	No - If not, what prevented you from talking to your doctor/healthcare team about how breast cancer could affect your sex life? Please answer in the space that pops up below this question.		None of my cancer doctors ever discussed sexual side effects of treatment.	Yes, I have been for <u>MORE than 6 months</u>.	No		No one to talk with		Unchecked	Unchecked	Unchecked	Unchecked	Unchecked	Unchecked	Unchecked	Unchecked										Low	Almost never or never	Not at all	Once	Almost never or never	Very low	Very low or no confidence	Almost never or never	Almost never or never	Extremely difficult or impossible	Almost never or never	Very difficult	Almost never or never	Extremely difficult or impossible	Very dissatisfied	Moderately satisfied	Moderately dissatisfied	Very dissatisfied	Most times (more than half the time)	Most times (more than half the time)	High
205	Moderately satisfied	Very much worsened	Vaginal dryness, loss of libido	Yes - Please give us a sense of what the doctor/healthcare team suggested you do to manage sexual symptoms and whether you tried it. Please answer in the space that pops up below this question.	My oncologist prescribed something to help with vaginal dryness.		Yes, I have been for <u>MORE than 6 months</u>.	No		I'm not sure. I guess it has become less important to me as time goes by.		Unchecked	Unchecked	Unchecked	Unchecked	Unchecked	Unchecked	Unchecked	Unchecked										Very low or none at all	Almost never or never	Not at all	Not at all	No sexual activity	No sexual activity	No Sexual Activity	No sexual activity	No sexual activity		No sexual activity	No sexual activity	No sexual activity	No sexual activity	No sexual activity	No sexual activity with my partner(s)	Very dissatisfied	Very dissatisfied	Did not attempt intercourse	Did not attempt intercourse	Did not attempt intercourse
206	Very satisfied	Very much worsened	Painful intercourse; have dropped estradiol creme until finish chemo	No - If not, what prevented you from talking to your doctor/healthcare team about how breast cancer could affect your sex life? Please answer in the space that pops up below this question.		just didnt ask- but will	Yes, I have been for <u>LESS than 6 months</u>.	Yes			Not sure	Checked	Checked	Unchecked	Unchecked	Unchecked	Checked	Unchecked	Unchecked		Yes	patience, willingness to expeiment	Slightly effective	yes	no	yes	yes	no	Moderate	Sometimes (about half the time)	Once	Once	Sometimes (about half the time)	Moderate	Low confidence	A few times (less than half the time)	Almost never or never	Extremely difficult or impossible	Almost never or never	Extremely difficult or impossible	Almost never or never	Extremely difficult or impossible	Very dissatisfied	Very satisfied	Moderately satisfied	Moderately satisfied	Almost always or always	Most times (more than half the time)	Very high
207												Unchecked	Unchecked	Unchecked	Unchecked	Unchecked	Unchecked	Unchecked	Unchecked
208	Moderately satisfied	Worsened	Not really interested in sex.	No - If not, what prevented you from talking to your doctor/healthcare team about how breast cancer could affect your sex life? Please answer in the space that pops up below this question.		Husband was present for my appointments and I know he would not be open to discussing	No, but I intend to in the <u>next 6 months</u>.	No		Lack of interest on my part. Can't focus on my husbands needs because my discomfort and anxiety are overwhelming me.		Unchecked	Unchecked	Unchecked	Unchecked	Unchecked	Unchecked	Unchecked	Unchecked										Very low or none at all	Almost never or never	A few times this month	Not at all	Almost never or never	Very low	Very low or no confidence	A few times (less than half the time)	Almost never or never	Not difficult	Almost never or never	No sexual activity	A few times (less than half the time)	Not difficult	About equally satisfied and dissatisfied	No sexual activity with my partner(s)	Very dissatisfied	Very dissatisfied	Did not attempt intercourse	Did not attempt intercourse	Did not attempt intercourse
209	Extremely satisfied	Very much worsened	No sex life after treatment due to pain, dryness and lack of libido	Yes - Please give us a sense of what the doctor/healthcare team suggested you do to manage sexual symptoms and whether you tried it. Please answer in the space that pops up below this question.	gels for dryness		Yes, I have been for <u>MORE than 6 months</u>.	Yes	masturbation		No	Checked	Unchecked	Unchecked	Unchecked	Unchecked	Unchecked	Unchecked	Unchecked		No		Slightly effective	no	no	no		no	Moderate	Sometimes (about half the time)	Once a week	Not at all	Sometimes (about half the time)	High	High confidence	Most times (more than half the time)	Sometimes (about half the time)		Sometimes (about half the time)	Slightly difficult	Almost always or always	Not difficult	Very satisfied	No sexual activity with my partner(s)	Very dissatisfied		Almost always or always	Almost always or always	Very high
210	Very satisfied	Very much worsened	No breasts which were an integral part of sex, partner seems uninterested, I feel like we are doing it wrong, it doesn't feel as good. When I was in active treatment my husband would not touch me, even when I initiated. Now it's just dead.	No - If not, what prevented you from talking to your doctor/healthcare team about how breast cancer could affect your sex life? Please answer in the space that pops up below this question.		I don't think it's their expertise and they will dismiss my concern (again)	No, and I do <u>NOT</u> intend to in the <u>next 6 months</U>.	Yes	Masturbation, more cuddle time, talking, asking for more intimacy. So many things...		No	Checked	Unchecked	Unchecked	Unchecked	Checked	Unchecked	Unchecked	Unchecked		No		Not effective at all	no	no	no	no	yes	Low	Almost never or never	Not at all	Not at all	No sexual activity	No sexual activity	Very low or no confidence	No sexual activity	No sexual activity	No sexual activity	No sexual activity	No sexual activity	No sexual activity	No sexual activity	Very dissatisfied	No sexual activity with my partner(s)	Moderately dissatisfied	About equally satisfied and dissatisfied	Did not attempt intercourse	Did not attempt intercourse	Did not attempt intercourse
211	Extremely satisfied	No effect	Less confident in my body post-mastectomy, but expecting that to improve. Partner is very attentive to my needs and supportive of my appearance.	N/A - I did not speak to my doctor about sexual health issues because they were not relevant to me.			No, but I intend to in the <u>next 6 months</u>.	N/A				Unchecked	Unchecked	Unchecked	Unchecked	Unchecked	Unchecked	Unchecked	Unchecked										Very high	Almost always or always	Almost every day	More than once per day	Almost always or always	Very high	Very high confidence	Almost always or always	Almost always or always	Not difficult	Almost always or always	Not difficult	Most times (more than half the time)	Not difficult	Very satisfied	Very satisfied	Very satisfied	Very satisfied	Almost never or never	Almost never or never	Very low or none at all
212	Not at all satisfied	N/A	I have zero interest in it.	Yes - Please give us a sense of what the doctor/healthcare team suggested you do to manage sexual symptoms and whether you tried it. Please answer in the space that pops up below this question.	I was only told what type of birth control to use. When I said I would just abstain (rather that risk getting pregnant on tamoxifen) my oncologist scoffed and said that wouldn't last long (not knowing myself or my husband well). Gynecologist agreed with abstinence as a perfectly fine birth control method.		No, and I do <u>NOT</u> intend to in the <u>next 6 months</U>.	No		Like I said, I have zero interest in having sex.		Unchecked	Unchecked	Unchecked	Unchecked	Unchecked	Unchecked	Unchecked	Unchecked										Very low or none at all	Almost never or never	Not at all	Not at all	No sexual activity	No sexual activity	No Sexual Activity	No sexual activity	No sexual activity	No sexual activity	No sexual activity	No sexual activity	No sexual activity	No sexual activity	No sexual activity	No sexual activity with my partner(s)	Very satisfied	Very satisfied	Did not attempt intercourse	Did not attempt intercourse	Did not attempt intercourse
213												Unchecked	Unchecked	Unchecked	Unchecked	Unchecked	Unchecked	Unchecked	Unchecked
214	Very satisfied	Very much worsened	Since I started chemo, I have not been able to have sex with my husband since I started chemo. it is painful to insert anything into my vagina even the replens applicators that I regularly use. In addition, I have a severe lack of interest in sex and cannot have an orgasm during chemo or since I have completed chemo.	Yes - Please give us a sense of what the doctor/healthcare team suggested you do to manage sexual symptoms and whether you tried it. Please answer in the space that pops up below this question.	We tried a lidocaine cream for the vaginal area but it did not work. In addition, they have mentioned the option of the Mona Lisa Laser treatment but they do not perform it and it is not covered by insurance. The only other option provides was estrogen based creams which we are not sure could be absorbed by the body and lead to a recurrence....so it was offered as an option but knowing that the r…		Yes, I have been for <u>MORE than 6 months</u>.	No		The idea provided by another cancer survivor was to purchase a marijuana suppository and put it up in the vagina. I do not have a place to make such a purchase in Illinois so I was unsure on how to legally do that.		Unchecked	Unchecked	Unchecked	Unchecked	Unchecked	Unchecked	Unchecked	Unchecked										Very low or none at all	Almost never or never	Once	Once	Almost never or never	Very low	Very low or no confidence	Almost never or never	Almost never or never	Extremely difficult or impossible	Almost never or never	Extremely difficult or impossible	Almost never or never	Very difficult	Very dissatisfied	Very dissatisfied	Very dissatisfied	Very dissatisfied	Did not attempt intercourse	Did not attempt intercourse	Did not attempt intercourse
215	Extremely satisfied	Worsened	Decrease in frequency and a little painful now	Yes - Please give us a sense of what the doctor/healthcare team suggested you do to manage sexual symptoms and whether you tried it. Please answer in the space that pops up below this question.	Doctor just told me to use condoms		N/A - I was not affected by sexual functioning issues.	N/A				Unchecked	Unchecked	Unchecked	Unchecked	Unchecked	Unchecked	Unchecked	Unchecked										High	Sometimes (about half the time)	Not at all	A few times this month	Almost always or always	Moderate	Moderate confidence	Sometimes (about half the time)	Most times (more than half the time)	Slightly difficult	Sometimes (about half the time)	Slightly difficult	Most times (more than half the time)	Slightly difficult	Moderately dissatisfied	Moderately dissatisfied	About equally satisfied and dissatisfied	Moderately dissatisfied	Most times (more than half the time)	Almost always or always	Low
216	Very satisfied	Worsened	The ability to get to pleasure has diminished. There is some pain involved during intercourse as well.	No - If not, what prevented you from talking to your doctor/healthcare team about how breast cancer could affect your sex life? Please answer in the space that pops up below this question.		It has not neen a topic of discussion because the survival instinct is more powerful at this moment. Once I feel more relaxed that i can live with this, it may change.	Yes, I have been for <u>MORE than 6 months</u>.	No		R2he desire is not there. Sex has been adequate and at times satisfying for both of us. That is good enough at this time.		Unchecked	Unchecked	Unchecked	Unchecked	Unchecked	Unchecked	Unchecked	Unchecked										Low	A few times (less than half the time)	Not at all	A few times this month	A few times (less than half the time)	Low	Moderate confidence	A few times (less than half the time)	A few times (less than half the time)	Slightly difficult	Sometimes (about half the time)	Slightly difficult	Almost never or never	Difficult	Moderately dissatisfied	About equally satisfied and dissatisfied	About equally satisfied and dissatisfied	Moderately satisfied	Most times (more than half the time)	Most times (more than half the time)	Moderate
217												Unchecked	Unchecked	Unchecked	Unchecked	Unchecked	Unchecked	Unchecked	Unchecked
218												Unchecked	Unchecked	Unchecked	Unchecked	Unchecked	Unchecked	Unchecked	Unchecked
219	Extremely satisfied	Worsened	Libido is less, self consious about having one breast	N/A - I did not speak to my doctor about sexual health issues because they were not relevant to me.			Yes, I have been for <u>LESS than 6 months</u>.	N/A				Unchecked	Unchecked	Unchecked	Unchecked	Unchecked	Unchecked	Unchecked	Unchecked										Low	A few times (less than half the time)	Once	Once a week
220	Somewhat satisfied	Very much worsened	Very little sex drive and much harder to climax.	Yes - Please give us a sense of what the doctor/healthcare team suggested you do to manage sexual symptoms and whether you tried it. Please answer in the space that pops up below this question.	Dr. mentioned that loss of nipples may result in difficulty reaching climax. She was right.		Yes, I have been for <u>MORE than 6 months</u>.	Yes	Using vibrator.		No	Checked	Unchecked	Unchecked	Unchecked	Unchecked	Unchecked	Unchecked	Unchecked		No		Slightly effective	no	no	no	no	no	Very low or none at all	Almost never or never	Once	Not at all	Almost never or never	Low	No Sexual Activity	Almost never or never	No sexual activity	No sexual activity	No sexual activity	No sexual activity	No sexual activity	No sexual activity	No sexual activity	About equally satisfied and dissatisfied	Very dissatisfied	Moderately dissatisfied	Did not attempt intercourse	Did not attempt intercourse	Did not attempt intercourse
221	Very satisfied	Very much worsened	Lack of desire, dryness, don't feel attractive	No - If not, what prevented you from talking to your doctor/healthcare team about how breast cancer could affect your sex life? Please answer in the space that pops up below this question.			No, but I intend to in the <u>next 6 months</u>.	No		Not ready (just finished chemo), but intend to		Unchecked	Unchecked	Unchecked	Unchecked	Unchecked	Unchecked	Unchecked	Unchecked										Very low or none at all	Almost never or never	Not at all	Not at all	No sexual activity	No sexual activity	No Sexual Activity	No sexual activity	No sexual activity	No sexual activity	No sexual activity	No sexual activity	No sexual activity	No sexual activity	No sexual activity	No sexual activity with my partner(s)	Very dissatisfied	Very dissatisfied	Did not attempt intercourse	Did not attempt intercourse	Did not attempt intercourse
222	Moderately satisfied	Worsened	Dry vagine with very uncomfortable intercourse. Sore breast	Yes - Please give us a sense of what the doctor/healthcare team suggested you do to manage sexual symptoms and whether you tried it. Please answer in the space that pops up below this question.	I raised the topic with my oncologist, after care specialist and gynecologist. My gynecologist was the most informed and helpful.		Yes, I have been for <u>LESS than 6 months</u>.	Yes	Coconut oil		No	Unchecked	Unchecked	Unchecked	Unchecked	Unchecked	Checked	Unchecked	Unchecked		Yes	My husband is caring and concerned. He suggests different positions and watches my body language. If he thinks I am in pain, he stops.	Moderately effective	no	yes	yes	no	no	Moderate	Sometimes (about half the time)	Once	Not at all	Sometimes (about half the time)	Moderate	Moderate confidence	Sometimes (about half the time)	Almost never or never	Extremely difficult or impossible	Almost never or never	Slightly difficult	A few times (less than half the time)	Slightly difficult	Moderately dissatisfied	About equally satisfied and dissatisfied	Moderately dissatisfied	Moderately dissatisfied	Almost always or always	Sometimes (about half the time)	High
223	Very satisfied	Very much worsened	Between tamoxifen and total hysterectomy and postmastectomy pain syndrome, I feel like I have been robbed of my sex life	No - If not, what prevented you from talking to your doctor/healthcare team about how breast cancer could affect your sex life? Please answer in the space that pops up below this question.			Yes, I have been for <u>MORE than 6 months</u>.	Yes	Vibrators, lubrication, vagifem		No	Unchecked	Unchecked	Unchecked	Checked	Unchecked	Unchecked	Unchecked	Unchecked		Yes	Being patient and interested	Slightly effective	yes	yes	yes	no	no	Low	A few times (less than half the time)	Not at all	Two to three times per week	Almost never or never	Very low	Very low or no confidence	Almost never or never	Almost never or never	Extremely difficult or impossible	Almost never or never	Extremely difficult or impossible	Almost never or never	Extremely difficult or impossible	Very dissatisfied	Very satisfied	About equally satisfied and dissatisfied	About equally satisfied and dissatisfied	Almost always or always	Almost always or always	Low
224	Very satisfied	No effect	Less sex	Yes - Please give us a sense of what the doctor/healthcare team suggested you do to manage sexual symptoms and whether you tried it. Please answer in the space that pops up below this question.			Yes, I have been for <u>MORE than 6 months</u>.	Yes	Lubricant		No	Checked	Unchecked	Unchecked	Unchecked	Unchecked	Unchecked	Unchecked	Unchecked		Yes	Patience	Slightly effective	no	no	no	no	no	Low	A few times (less than half the time)	Not at all	A few times this month	A few times (less than half the time)	Very low	Low confidence	A few times (less than half the time)	Almost never or never	Very difficult	Almost never or never	Very difficult	Almost never or never	Extremely difficult or impossible	Very dissatisfied	Moderately dissatisfied	Moderately dissatisfied	Very dissatisfied	A few times (less than half the time)	A few times (less than half the time)	Moderate
225	Moderately satisfied	Worsened	Interestingly enough, frequency is about the same as long as I initiate the activity. I believe my partner/spouse is trying to be defer to my level of desire/need and doesn't want to impose his needs on me. He certainly is willing/interested if I engage him. Vaginal dryness and fragility (tissue seems to be injured more easily during sex). Double MX with no reconstruction reduces fun foreplay opp…	Yes - Please give us a sense of what the doctor/healthcare team suggested you do to manage sexual symptoms and whether you tried it. Please answer in the space that pops up below this question.	I don't remember this issue being addressed by my breast surgeon, medical oncologist, or radiation oncologist (all men). However, my gynecologist brought it up and discussed potential side effects and encouraged me that we would be able to solve any problems that arose. My GYN is a woman. Not sure gender of the medical care provider is a factor but wanted to mention it in case you ever want to st…		Yes, I have been for <u>MORE than 6 months</u>.	Yes	Varied positions, OTC lubricants, other sexual acts besides intercourse.		No	Unchecked	Checked	Unchecked	Unchecked	Unchecked	Unchecked	Unchecked	Unchecked		Yes	Willing and interested to engage in sex at the level and frequency I desire. Willing to interrupt activities as needed to apply lubricant.	Very effective	no	no	no	no	yes	Moderate	A few times (less than half the time)	A few times this month	Once a week	Sometimes (about half the time)	Moderate	Moderate confidence	Sometimes (about half the time)	A few times (less than half the time)	Difficult	A few times (less than half the time)	Difficult	Sometimes (about half the time)	Slightly difficult	About equally satisfied and dissatisfied	Moderately satisfied	Moderately satisfied	Moderately satisfied	Most times (more than half the time)	A few times (less than half the time)	Moderate
226	Moderately satisfied	Improved	I have a new partner - things much improved	No - If not, what prevented you from talking to your doctor/healthcare team about how breast cancer could affect your sex life? Please answer in the space that pops up below this question.		Always seemed to be focused on treatment and other side effects.	Yes, I have been for <u>MORE than 6 months</u>.	No		The major issue has been partner and me being comfortable seeing the scar Generally wear a camisole		Unchecked	Unchecked	Unchecked	Unchecked	Unchecked	Unchecked	Unchecked	Unchecked										Moderate	Sometimes (about half the time)	Not at all	Once a week	Almost always or always	High	High confidence	Almost always or always	A few times (less than half the time)	Difficult	Sometimes (about half the time)	Difficult	Most times (more than half the time)	Slightly difficult	About equally satisfied and dissatisfied	Moderately satisfied	Very satisfied	Very satisfied	Almost always or always	A few times (less than half the time)	Moderate
227	Very satisfied	Very much worsened	Decreased desire, painful.	Yes - Please give us a sense of what the doctor/healthcare team suggested you do to manage sexual symptoms and whether you tried it. Please answer in the space that pops up below this question.	My onc did not set expectation that I would experiences these changes. My chemo nurse would ask me and provided some recommendations. Best advice was during "facing forward after BC"		No, and I do <u>NOT</u> intend to in the <u>next 6 months</U>.	No		Meditation and reiki and acupuncture are helping		Unchecked	Unchecked	Unchecked	Unchecked	Unchecked	Unchecked	Unchecked	Unchecked										Very low or none at all	Almost never or never	Not at all	Not at all	No sexual activity	No sexual activity	No Sexual Activity	No sexual activity	No sexual activity	No sexual activity	No sexual activity	No sexual activity	No sexual activity	No sexual activity	No sexual activity	No sexual activity with my partner(s)	Very dissatisfied	Very dissatisfied	Did not attempt intercourse	Did not attempt intercourse	Did not attempt intercourse
228	Moderately satisfied	No effect	Will try my best to improve.	N/A - I did not speak to my doctor about sexual health issues because they were not relevant to me.								Unchecked	Unchecked	Unchecked	Unchecked	Unchecked	Unchecked	Unchecked	Unchecked
229												Unchecked	Unchecked	Unchecked	Unchecked	Unchecked	Unchecked	Unchecked	Unchecked
230	Very satisfied	Worsened	Because I am on aromatase inhibitors (Lupron/arimadex), I am in medical menopause. My libido is low and my vagina is bone dry. So, penetration is an extreme challenge.	Yes - Please give us a sense of what the doctor/healthcare team suggested you do to manage sexual symptoms and whether you tried it. Please answer in the space that pops up below this question.	She set me up with a sexual therapist. That was a good thing.		Yes, I have been for <u>MORE than 6 months</u>.	Yes	The use of Hylagen, the use of vaginal dialators, and kegel exercises.		Yes	Unchecked	Unchecked	Unchecked	Unchecked	Checked	Unchecked	Unchecked	Unchecked		Yes	Fortunately, my partner is not into penetration too much. He tries to make me happy. He is okay with me using my vibrator on myself externally.	Slightly effective	yes	no	no	no	no	Moderate	Sometimes (about half the time)	A few times this month	A few times this month	Almost never or never	Low	Very low or no confidence	Almost never or never	Almost never or never	Extremely difficult or impossible		Extremely difficult or impossible	Almost always or always	Slightly difficult	Moderately satisfied	Moderately dissatisfied	About equally satisfied and dissatisfied	About equally satisfied and dissatisfied	Did not attempt intercourse	Almost always or always	Very high
231	Somewhat satisfied	Very much worsened	double mastectomy- so body image issues. Even though I have implants- no sensory nerves. No partner. No desire to seek a partner.	No - If not, what prevented you from talking to your doctor/healthcare team about how breast cancer could affect your sex life? Please answer in the space that pops up below this question.			No, but I intend to in the <u>next 6 months</u>.	No		no desire- depression		Unchecked	Unchecked	Unchecked	Unchecked	Unchecked	Unchecked	Unchecked	Unchecked										Very low or none at all	Almost never or never	Not at all	Not at all	No sexual activity	No sexual activity	No Sexual Activity	No sexual activity	No sexual activity	No sexual activity	No sexual activity	No sexual activity	No sexual activity	No sexual activity	No sexual activity	No sexual activity with my partner(s)	No partner(s)	Very dissatisfied	Did not attempt intercourse	Did not attempt intercourse	Did not attempt intercourse
232	Very satisfied	Worsened	lack of desire; feel different emotionally and physically, "less than" somehow	No - If not, what prevented you from talking to your doctor/healthcare team about how breast cancer could affect your sex life? Please answer in the space that pops up below this question.		had 2 meetings with oncologist, which were rushed, apparent MD was in a hurry and nurse was no help; concerns and questions were not addressed; under those circumstances, would not even consider bringing up issue of sex, and frankly, if they couldn't address general concerns, doubt issue of sex would have been brought up	Yes, I have been for <u>LESS than 6 months</u>.	Yes	discussions with partner about concerns regarding intimacy, reassurance from partner for me to set pace; relaxation/meditation; use of Replens		No	Unchecked	Checked	Unchecked	Unchecked	Unchecked	Unchecked	Unchecked	Unchecked		Yes	talking about concerns, allowing me time/no pressure	Moderately effective					yes
233												Unchecked	Unchecked	Unchecked	Unchecked	Unchecked	Unchecked	Unchecked	Unchecked
234	Moderately satisfied	Worsened	Although, at age 68, intensity of orgasms and ease of obtaining orgasms had lessened already, after the chemo treatment and several months of Arimidex (blocking estrogen) orgasm is very difficult to reach and (when reached) is less intense.	No - If not, what prevented you from talking to your doctor/healthcare team about how breast cancer could affect your sex life? Please answer in the space that pops up below this question.		I read online (including the breastcancer.org site and did not feel the need to speak to the doctor.	Yes, I have been for <u>LESS than 6 months</u>.	Yes	Use of the FIN vibrator from Dame products has helped. Hand stimulation of the clitoris is no longer effective.		No	Checked	Unchecked	Unchecked	Unchecked	Unchecked	Unchecked	Unchecked	Unchecked		Yes	My husband and I talk about what is working and what isn't and try different ways of touching.	Moderately effective	yes			yes		Low	Almost never or never	Once	A few times this month	Almost never or never	Very low	Very low or no confidence	Almost never or never					Almost never or never	Extremely difficult or impossible	Very dissatisfied	Moderately satisfied	Moderately satisfied	About equally satisfied and dissatisfied	Almost never or never	Almost never or never	Very low or none at all
235	Moderately satisfied	N/A										Unchecked	Unchecked	Unchecked	Unchecked	Unchecked	Unchecked	Unchecked	Unchecked
236												Unchecked	Unchecked	Unchecked	Unchecked	Unchecked	Unchecked	Unchecked	Unchecked
237	Moderately satisfied	Worsened	No longer feel comfortable being naked in front of my partner.	No - If not, what prevented you from talking to your doctor/healthcare team about how breast cancer could affect your sex life? Please answer in the space that pops up below this question.		didn't occur to me how long lasting the effects would be, and I feel embarrassed	No, and I do <u>NOT</u> intend to in the <u>next 6 months</U>.	No		I don't really know what to do, since it's not really a physical issue but a mental one		Unchecked	Unchecked	Unchecked	Unchecked	Unchecked	Unchecked	Unchecked	Unchecked										Low	Almost never or never	Once	Not at all	No sexual activity	No sexual activity	No Sexual Activity	No sexual activity	No sexual activity	No sexual activity	No sexual activity	No sexual activity	No sexual activity	No sexual activity	No sexual activity	No sexual activity with my partner(s)	Moderately dissatisfied	Moderately dissatisfied	Did not attempt intercourse	Did not attempt intercourse	Did not attempt intercourse
238	Moderately satisfied	Worsened		Yes - Please give us a sense of what the doctor/healthcare team suggested you do to manage sexual symptoms and whether you tried it. Please answer in the space that pops up below this question.	Each patient is given a manual, which has some suggestions for sexual issues. I believe it also offered contact with a medical professional if requested.		No, and I do <u>NOT</u> intend to in the <u>next 6 months</U>.	No		Just not interested		Unchecked	Unchecked	Unchecked	Unchecked	Unchecked	Unchecked	Unchecked	Unchecked										Very low or none at all	Almost never or never	Not at all	A few times this month
239	Extremely satisfied	Very much worsened	Less frequently Body image issues Pain issues Lack of feeling in breast	Yes - Please give us a sense of what the doctor/healthcare team suggested you do to manage sexual symptoms and whether you tried it. Please answer in the space that pops up below this question.	Dryness -coconut oil		Yes, I have been for <u>MORE than 6 months</u>.	No		Ive used lube to cope with dryness.		Unchecked	Unchecked	Unchecked	Unchecked	Unchecked	Unchecked	Unchecked	Unchecked										Very low or none at all	Almost never or never	Not at all	Not at all	Almost never or never	Very low	Very low or no confidence	Almost never or never	Almost never or never	Very difficult	Almost never or never	Very difficult	A few times (less than half the time)	Difficult	Very dissatisfied	Very dissatisfied	Very dissatisfied	Very dissatisfied	Almost always or always	Almost always or always	Moderate
240	Very satisfied	No effect		N/A - I did not speak to my doctor about sexual health issues because they were not relevant to me.			N/A - I was not affected by sexual functioning issues.	N/A				Unchecked	Unchecked	Unchecked	Unchecked	Unchecked	Unchecked	Unchecked	Unchecked										Moderate	Sometimes (about half the time)	A few times this month	Once a week	Almost always or always	High	High confidence	Almost always or always	Most times (more than half the time)	Slightly difficult	Almost always or always	Not difficult	Most times (more than half the time)	Not difficult	Moderately satisfied	Very satisfied	Moderately satisfied	Moderately satisfied	Almost never or never	Almost never or never	Very low or none at all
241	Moderately satisfied	Worsened	Less desire, taking longer to get warmed up, flat orgasm	No - If not, what prevented you from talking to your doctor/healthcare team about how breast cancer could affect your sex life? Please answer in the space that pops up below this question.		More important things to discuss and availability of information from other sources	Yes, I have been for <u>MORE than 6 months</u>.	Yes	Lubricant, omega3		No	Checked	Unchecked	Unchecked	Checked	Unchecked	Unchecked	Unchecked	Unchecked		Yes	Communication but no solutions	Slightly effective	no	no	no	no	yes	Moderate	Sometimes (about half the time)	Not at all	Two to three times per week	Sometimes (about half the time)	Moderate	Low confidence	Sometimes (about half the time)	Almost never or never	Extremely difficult or impossible	Almost never or never	Extremely difficult or impossible	Most times (more than half the time)	Very difficult	Moderately dissatisfied	About equally satisfied and dissatisfied	About equally satisfied and dissatisfied	Moderately dissatisfied	Almost never or never	Almost never or never	Low
242	Somewhat satisfied	Very much worsened	Low lability. Dry painful intercourse. No organisms. Rarely have sex.	No - If not, what prevented you from talking to your doctor/healthcare team about how breast cancer could affect your sex life? Please answer in the space that pops up below this question.								Unchecked	Unchecked	Unchecked	Unchecked	Unchecked	Unchecked	Unchecked	Unchecked
243	Extremely satisfied	Worsened	Less desire, husband afraid of hurting me.	Yes - Please give us a sense of what the doctor/healthcare team suggested you do to manage sexual symptoms and whether you tried it. Please answer in the space that pops up below this question.	Dr and team addressed multiple times. Discussed ways to deal with side effects, etc		Yes, I have been for <u>LESS than 6 months</u>.	No		Not aware		Unchecked	Unchecked	Unchecked	Unchecked	Unchecked	Unchecked	Unchecked	Unchecked										Low	Sometimes (about half the time)	Not at all	A few times this month	Almost always or always	High	Moderate confidence	Most times (more than half the time)	Most times (more than half the time)	Slightly difficult	Most times (more than half the time)	Slightly difficult	Most times (more than half the time)	Slightly difficult	About equally satisfied and dissatisfied	About equally satisfied and dissatisfied	Moderately dissatisfied	About equally satisfied and dissatisfied	Almost never or never	Almost never or never	Low
244	Somewhat satisfied	Worsened	Less frequency, painful, poor body image	Yes - Please give us a sense of what the doctor/healthcare team suggested you do to manage sexual symptoms and whether you tried it. Please answer in the space that pops up below this question.	Dr suggested lubricants		Yes, I have been for <u>MORE than 6 months</u>.	No		Embarrassed		Unchecked	Unchecked	Unchecked	Unchecked	Unchecked	Unchecked	Unchecked	Unchecked										Moderate	A few times (less than half the time)	Once	Not at all	No sexual activity	No sexual activity	No Sexual Activity	No sexual activity	No sexual activity	No sexual activity	No sexual activity	No sexual activity	No sexual activity	No sexual activity	No sexual activity	No sexual activity with my partner(s)	Moderately dissatisfied	Moderately dissatisfied	Did not attempt intercourse	Did not attempt intercourse	Did not attempt intercourse
245	Moderately satisfied	Worsened	Extreme vaginal dryness due to menopause only got worse with treatment for breast cancer. Now cannot use estrogen creams, which also helped with UTI prevention.	No - If not, what prevented you from talking to your doctor/healthcare team about how breast cancer could affect your sex life? Please answer in the space that pops up below this question.		I think the focus was really on the breast cancer. Also, it didn't really seem to me look me much could be done, so I didn't bother to ask.	No, but I intend to in the <u>next 6 months</u>.	No		It just hasn't been my focus ontul now, about 8 months following end of treatment.		Unchecked	Unchecked	Unchecked	Unchecked	Unchecked	Unchecked	Unchecked	Unchecked										Low	A few times (less than half the time)	Not at all	Not at all	No sexual activity	No sexual activity	No Sexual Activity	No sexual activity	No sexual activity	No sexual activity	No sexual activity	No sexual activity	No sexual activity	No sexual activity	No sexual activity	No sexual activity with my partner(s)	No partner(s)	Moderately dissatisfied	Did not attempt intercourse	Did not attempt intercourse	Did not attempt intercourse
246	Very satisfied	Very much worsened	I am not interested	No - If not, what prevented you from talking to your doctor/healthcare team about how breast cancer could affect your sex life? Please answer in the space that pops up below this question.		My husband or friends were always with me. I couldn't talk about my sex life in front of others. What could I say? I feel like I have poison in my body and don't want to hurt my husband	No, but I intend to in the <u>next 6 months</u>.	No		I feel dead inside		Unchecked	Unchecked	Unchecked	Unchecked	Unchecked	Unchecked	Unchecked	Unchecked										Very low or none at all	Almost never or never	Not at all	Not at all	No sexual activity	No sexual activity	No Sexual Activity	No sexual activity	No sexual activity	No sexual activity	No sexual activity	No sexual activity	No sexual activity	No sexual activity	No sexual activity	Moderately satisfied	Moderately satisfied	About equally satisfied and dissatisfied	Did not attempt intercourse	Did not attempt intercourse	Did not attempt intercourse
247	Very satisfied	Worsened	Loss of libido interest pain with intercourse	Yes - Please give us a sense of what the doctor/healthcare team suggested you do to manage sexual symptoms and whether you tried it. Please answer in the space that pops up below this question.	Simple conversation with my husband and I questioning if we are sexually active		Yes, I have been for <u>MORE than 6 months</u>.	Yes	Lubricant s sex toys		No	Checked	Unchecked	Unchecked	Unchecked	Unchecked	Unchecked	Unchecked	Unchecked		No		Moderately effective				yes		Very low or none at all	Almost never or never	A few times this month	Not at all	Almost always or always	High	Moderate confidence	Almost always or always	Most times (more than half the time)	Slightly difficult	Almost always or always	Slightly difficult	Most times (more than half the time)	Not difficult	Moderately satisfied	Moderately dissatisfied	Very dissatisfied	Very dissatisfied	Did not attempt intercourse	Did not attempt intercourse	Did not attempt intercourse
248												Unchecked	Unchecked	Unchecked	Unchecked	Unchecked	Unchecked	Unchecked	Unchecked
249	Extremely satisfied	Very much worsened	Lack of desire, painful intercourse.	Yes - Please give us a sense of what the doctor/healthcare team suggested you do to manage sexual symptoms and whether you tried it. Please answer in the space that pops up below this question.	Some local estroenic cream (didn't work) then an e string (didn't work). Then we stopped talking about it and I ventured out on my own. They are not sex experts.		Yes, I have been for <u>MORE than 6 months</u>.	Yes	Mona Lisa laser Coconut oil Various other lubes		No	Unchecked	Unchecked	Unchecked	Checked	Unchecked	Checked	Unchecked	Unchecked		Yes	More oral now and the initial penetration is very slow until I'm comfortable.	Moderately effective	yes	yes	yes			Low	A few times (less than half the time)	Once	A few times this month	Most times (more than half the time)	Moderate	Moderate confidence	Most times (more than half the time)	Almost never or never	Extremely difficult or impossible		Difficult	Most times (more than half the time)	Slightly difficult	Moderately satisfied	About equally satisfied and dissatisfied	About equally satisfied and dissatisfied	About equally satisfied and dissatisfied	Almost always or always	Almost always or always	High
250												Unchecked	Unchecked	Unchecked	Unchecked	Unchecked	Unchecked	Unchecked	Unchecked
251	Not at all satisfied	Worsened	No breasts means loss of a significant erogenous zone. Swollen stomach gets in the way for positioning. Chemo induced menopause has resulted in vaginal dryness for penetration.	No - If not, what prevented you from talking to your doctor/healthcare team about how breast cancer could affect your sex life? Please answer in the space that pops up below this question.		Doctor/ oncologist is focused on cancer treatment. Support for management of side effects of these treatments limited to prescription of medication which go on to have further side effects. Non medication support has needed to be obtained from complementary practitioners and support groups.	Yes, I have been for <u>LESS than 6 months</u>.	Yes	Lubricants and supportive clothing		No	Checked	Unchecked	Unchecked	Checked	Unchecked	Unchecked	Unchecked	Unchecked		No		Moderately effective	no	no	no	no	yes	Very high	Most times (more then half the time)	Almost every day	Not at all	Almost always or always	Moderate	Moderate confidence	Sometimes (about half the time)	Sometimes (about half the time)	Difficult	A few times (less than half the time)	Difficult	Most times (more than half the time)	Slightly difficult	Moderately satisfied	No partner(s)	No partner(s)	Moderately dissatisfied	Almost never or never	Almost never or never	Very low or none at all
252	Very satisfied	Worsened	Didn't have sex at all from the time I was diagnosed in March 2017 until Feb 1st 2018.	No - If not, what prevented you from talking to your doctor/healthcare team about how breast cancer could affect your sex life? Please answer in the space that pops up below this question.		I wasn't interested in sex because I either didn't feel well, feel like a sexual being, was filled with too much stress and anxiety about my cancer, or was in pain from the chemo or surgery. I thought this was normal, and didn't feel the need to discus with my Dr.						Unchecked	Unchecked	Unchecked	Unchecked	Unchecked	Unchecked	Unchecked	Unchecked
253	Somewhat satisfied	Very much worsened	NO desire. My vagina shrunk to child-size. I'm dry as a bone. But since I have no desire, those other two aren't as problematic to ME as they could be, but the whole thing is a problem to my relationship.	Yes - Please give us a sense of what the doctor/healthcare team suggested you do to manage sexual symptoms and whether you tried it. Please answer in the space that pops up below this question.	I asked for a prescription for "Scream Cream," but it didn't work. My oncologist at that time had no ideas, and none of them since (insurance and retirement have forced changes) have asked. I've felt there was really no hope in bringing it up.		Yes, I have been for <u>LESS than 6 months</u>.	Yes	Dilators Vaccum pump to stimulate blood flow		No	Checked	Unchecked	Unchecked	Unchecked	Unchecked	Unchecked	Unchecked	Checked		Yes	She's tried, but really nothing has worked. She's a pelvic-floor PT so knows all about dilators. But I don't seem to stretch at all.	Not effective at all	no	no	no	no	no	Very low or none at all	Almost never or never	Once	Not at all	Almost never or never	Very low	Very low or no confidence	Almost never or never	Almost never or never	Extremely difficult or impossible	Almost never or never	Extremely difficult or impossible	A few times (less than half the time)	Extremely difficult or impossible	Very dissatisfied	No sexual activity with my partner(s)	Very dissatisfied	Very dissatisfied	Almost always or always	Almost always or always	Very high
254	Somewhat satisfied	Very much worsened	I now experience vaginal dryness, and sex can be painful if I am not adequately lubricated. I must use an artificial lubricant, which eliminates spontaneity. I also find it more difficult to achieve orgasm.	No - If not, what prevented you from talking to your doctor/healthcare team about how breast cancer could affect your sex life? Please answer in the space that pops up below this question.		The topic was never raised by any of my health care providers. I would have felt awkward broaching the subject with any of them, some of whom are male.	Yes, I have been for <u>MORE than 6 months</u>.	Yes	I bought a lubricant and use it before sex. I also manually stimulate myself for a lengthy period before engaging in sexual intercourse.		No	Checked	Unchecked	Unchecked	Unchecked	Unchecked	Unchecked	Unchecked	Unchecked		No		Moderately effective	no	no	no	no	no	Low	Almost never or never	Once	A few times this month	Almost never or never	Very low	Very low or no confidence	Almost never or never	A few times (less than half the time)	Very difficult	Almost never or never	Very difficult	Almost never or never	Extremely difficult or impossible	Very dissatisfied	Very dissatisfied	Very dissatisfied	Very dissatisfied	Sometimes (about half the time)	Almost never or never	Low
255	Very satisfied	Worsened	Painful Intercourse and it is harder to reach an orgasm.	Yes - Please give us a sense of what the doctor/healthcare team suggested you do to manage sexual symptoms and whether you tried it. Please answer in the space that pops up below this question.	I brought up the subject and asked for a prescription of scream cream that I found on breast cancer.org. They never heard of the cream and made copies for their office. I also brought up the fact that sex is painful and I was told to speak to my gynecologist.		Yes, I have been for <u>MORE than 6 months</u>.	Yes	We are practicing more oral sex this is not painful at all. We have also been using sex toys.		No	Unchecked	Checked	Unchecked	Unchecked	Unchecked	Unchecked	Unchecked	Unchecked		Yes	My husband has been very considerate and came up with the idea of more oral sex and use of sex toys.	Moderately effective	no	no		yes		Moderate	Most times (more then half the time)	A few times this month	Two to three times per week	Almost always or always	High	High confidence	Almost always or always	Most times (more than half the time)	Slightly difficult	Most times (more than half the time)	Slightly difficult	Almost always or always	Slightly difficult	Very satisfied	Very satisfied	Very satisfied	Very satisfied	Most times (more than half the time)	A few times (less than half the time)	Moderate
256												Unchecked	Unchecked	Unchecked	Unchecked	Unchecked	Unchecked	Unchecked	Unchecked
257	Extremely satisfied	Worsened	drastic loss of libido, arousal difficulties	No - If not, what prevented you from talking to your doctor/healthcare team about how breast cancer could affect your sex life? Please answer in the space that pops up below this question.		didn't feel comfortable bringing it up	Yes, I have been for <u>MORE than 6 months</u>.	Yes	i tried all kinds of products: hyaluronic acid, DHEA suppositories, coconut oil among others.		No	Unchecked	Unchecked	Unchecked	Checked	Unchecked	Checked	Unchecked	Unchecked		Not sure		Slightly effective	no	no	no	no	yes	Low	A few times (less than half the time)	A few times this month	Not at all	Almost always or always	Moderate	Low confidence	Most times (more than half the time)	Almost never or never	Very difficult	Almost never or never	Very difficult	Almost always or always	Slightly difficult	Moderately satisfied	No sexual activity with my partner(s)	No partner(s)	Very dissatisfied	Did not attempt intercourse	Did not attempt intercourse	Did not attempt intercourse
258	Extremely satisfied	Very much worsened	Body image, discomfort	No - If not, what prevented you from talking to your doctor/healthcare team about how breast cancer could affect your sex life? Please answer in the space that pops up below this question.		Too many other issues to worry about at the time.	Yes, I have been for <u>MORE than 6 months</u>.	No		Not offered		Unchecked	Unchecked	Unchecked	Unchecked	Unchecked	Unchecked	Unchecked	Unchecked										Moderate	A few times (less than half the time)	Not at all	Not at all	No sexual activity	No sexual activity	No Sexual Activity	No sexual activity	No sexual activity	No sexual activity	No sexual activity	No sexual activity	No sexual activity	No sexual activity	No sexual activity	No sexual activity with my partner(s)	Very dissatisfied	Moderately dissatisfied	Did not attempt intercourse	Did not attempt intercourse	Did not attempt intercourse
259	Extremely satisfied	Worsened	anxiety interferes	No - If not, what prevented you from talking to your doctor/healthcare team about how breast cancer could affect your sex life? Please answer in the space that pops up below this question.		I was just grateful to be alive---figured anything else was very secondary	Yes, I have been for <u>MORE than 6 months</u>.	No		embarrassment		Unchecked	Unchecked	Unchecked	Unchecked	Unchecked	Unchecked	Unchecked	Unchecked										Moderate	Sometimes (about half the time)	A few times this month	A few times this month	Most times (more than half the time)	Moderate	Low confidence	A few times (less than half the time)	Most times (more than half the time)	Not difficult	Most times (more than half the time)	Slightly difficult	Most times (more than half the time)	Slightly difficult	About equally satisfied and dissatisfied	Very satisfied	Moderately satisfied	Moderately satisfied	Almost never or never	Almost never or never	Very low or none at all
260	Very satisfied	Very much worsened	Loss of breast sensation, hysterectomy, body image issues,	No - If not, what prevented you from talking to your doctor/healthcare team about how breast cancer could affect your sex life? Please answer in the space that pops up below this question.		It's hard to be worried about your sex life when everything else seemed so much moe important. It definitely was an afterthought	Yes, I have been for <u>MORE than 6 months</u>.	No		I honestly feel that I'm still faking a bit. I was never told that my hysterectomy would affect orgasms, and the loss of breast sensation would affect me so greatly		Unchecked	Unchecked	Unchecked	Unchecked	Unchecked	Unchecked	Unchecked	Unchecked										Low	Sometimes (about half the time)	Not at all	A few times this month	Sometimes (about half the time)	Moderate	Low confidence	A few times (less than half the time)	A few times (less than half the time)	Difficult	A few times (less than half the time)	Difficult	A few times (less than half the time)	Difficult	Very dissatisfied	Moderately satisfied	About equally satisfied and dissatisfied	Moderately dissatisfied	Sometimes (about half the time)	Almost never or never	Very low or none at all
261												Unchecked	Unchecked	Unchecked	Unchecked	Unchecked	Unchecked	Unchecked	Unchecked
262												Unchecked	Unchecked	Unchecked	Unchecked	Unchecked	Unchecked	Unchecked	Unchecked
263	Moderately satisfied	Very much worsened	More vaginal Dryness	No - If not, what prevented you from talking to your doctor/healthcare team about how breast cancer could affect your sex life? Please answer in the space that pops up below this question.		I didn't have side effects from the beginning, changes were gradual. I recently talked with gym doctor.	Yes, I have been for <u>MORE than 6 months</u>.	No		Not having sex		Unchecked	Unchecked	Unchecked	Unchecked	Unchecked	Unchecked	Unchecked	Unchecked										Very low or none at all	Almost never or never	Not at all	Not at all	No sexual activity	No sexual activity	No Sexual Activity	No sexual activity	No sexual activity	No sexual activity	No sexual activity	No sexual activity	No sexual activity	No sexual activity	No sexual activity	No sexual activity with my partner(s)	No partner(s)	Very dissatisfied	Did not attempt intercourse	Did not attempt intercourse	Did not attempt intercourse
264												Unchecked	Unchecked	Unchecked	Unchecked	Unchecked	Unchecked	Unchecked	Unchecked
265	Very satisfied	Worsened	The breast I had the lumpectomy in continues to be sore and needs support of a bra. Typically nipple stimulation was a large part of foreplay, but with needing the support, it interferes with the moment.	No - If not, what prevented you from talking to your doctor/healthcare team about how breast cancer could affect your sex life? Please answer in the space that pops up below this question.		It was something that I would talk to him about if needed, but feel he can't really help with the soreness. Just waiting for it to resolve.	Yes, I have been for <u>LESS than 6 months</u>.	Yes	Use of a vibrator with a long handle so the reach is easier		No	Unchecked	Checked	Unchecked	Unchecked	Unchecked	Unchecked	Unchecked	Unchecked		Yes	He's suggesting alternate positions and is engaging in more masturbation as foreplay so actual time "bouncing the girls" is decreased	Very effective	no	no	no	no	no	Low	Sometimes (about half the time)	Two to three times per week	Two to three times per week	Sometimes (about half the time)	Moderate	Moderate confidence	Sometimes (about half the time)	Most times (more than half the time)	Slightly difficult	Most times (more than half the time)	Not difficult	Almost always or always	Very difficult	Moderately dissatisfied	Very satisfied	About equally satisfied and dissatisfied	About equally satisfied and dissatisfied	A few times (less than half the time)	Almost never or never	Very low or none at all
266	Extremely satisfied	Worsened		No - If not, what prevented you from talking to your doctor/healthcare team about how breast cancer could affect your sex life? Please answer in the space that pops up below this question.		Not comfortable						Unchecked	Unchecked	Unchecked	Unchecked	Unchecked	Unchecked	Unchecked	Unchecked
267	Very satisfied	Very much worsened		Yes - Please give us a sense of what the doctor/healthcare team suggested you do to manage sexual symptoms and whether you tried it. Please answer in the space that pops up below this question.								Unchecked	Unchecked	Unchecked	Unchecked	Unchecked	Unchecked	Unchecked	Unchecked
268	Very satisfied	Worsened	Painful sex, body image issues	No - If not, what prevented you from talking to your doctor/healthcare team about how breast cancer could affect your sex life? Please answer in the space that pops up below this question.		My doctor never brought up possible sexual side effects of chemo and hormone therapy.	Yes, I have been for <u>MORE than 6 months</u>.	Yes	I received some good advice from other women on breastcancer.org. I felt better because knew then that my symptoms were common. They gave me the idea of freezing coconut oil and using it during sex to make it less painful and it did work. I also myself still wore sexy lingerie that covered my scars so I could still feel and be more sexual. My fiancé and I always kept an open dialogue and he was v…		Yes	Unchecked	Unchecked	Unchecked	Unchecked	Unchecked	Checked	Unchecked	Unchecked		Yes	Open dialogue, candles, massage which made me more relaxed. My fiancé assured me I was still sexy.	Moderately effective	no	yes	no	yes	no	Low	Sometimes (about half the time)	Not at all	Not at all	Most times (more than half the time)	Moderate	Moderate confidence	Most times (more than half the time)	Most times (more than half the time)	Slightly difficult	Sometimes (about half the time)	Slightly difficult	Sometimes (about half the time)	Slightly difficult	Moderately satisfied	Very satisfied	Moderately dissatisfied	Moderately dissatisfied	Almost always or always	Most times (more than half the time)	Moderate
269	Very satisfied	Very much worsened	Have almost no orgasms. What I do have are only about 3 to 6 seconds in duration. try to masturbate at least once per week	No - If not, what prevented you from talking to your doctor/healthcare team about how breast cancer could affect your sex life? Please answer in the space that pops up below this question.		Didn't know anything about bc affecting my sex life until at least six months after the mastectomy.	Yes, I have been for <u>MORE than 6 months</u>.	Yes	Read information on the internet. Talked on Facebook with a group of survivors. All of this to find any info sex after breast cancer. I have no partner, so masturbation is it. Use a moveable shower head most times.		No	Checked	Unchecked	Unchecked	Unchecked	Unchecked	Unchecked	Unchecked	Unchecked		No		Slightly effective	no	no	no	yes			A few times (less than half the time)	Once a week	Not at all	Almost always or always	High		A few times (less than half the time)					Almost always or always	Slightly difficult	About equally satisfied and dissatisfied	No partner(s)	No partner(s)	Very dissatisfied	Did not attempt intercourse	Did not attempt intercourse	Did not attempt intercourse
270	Not at all satisfied	N/A	I have no desire for any sexual activity at all. Have my breast touched is painful. I had a double lumpectomy with reconstruction on the left side and reduction on the right side. I'm still very inflamed and sore from rads.	No - If not, what prevented you from talking to your doctor/healthcare team about how breast cancer could affect your sex life? Please answer in the space that pops up below this question.		It never came up. I had a month before diagnosis started a localized hormone treatment to help with virginal dryness. Stopped immediately upon BC diagnosis I have no sexual desire at all.	No, and I do <u>NOT</u> intend to in the <u>next 6 months</U>.	No		No one, friend or doctor has even mentioned dealing with six during and after treatment. I just assume I'll live without sexual satisfaction for th3 rest of my life.		Unchecked	Unchecked	Unchecked	Unchecked	Unchecked	Unchecked	Unchecked	Unchecked										Very low or none at all	Almost never or never	Not at all	Not at all	No sexual activity	No sexual activity	No Sexual Activity	No sexual activity	No sexual activity	No sexual activity	No sexual activity	No sexual activity	No sexual activity	No sexual activity	No sexual activity	No sexual activity with my partner(s)	Very dissatisfied	Very dissatisfied	Did not attempt intercourse	Did not attempt intercourse	Did not attempt intercourse
271	Very satisfied	Very much worsened	Extreme pain with intercourse	Yes - Please give us a sense of what the doctor/healthcare team suggested you do to manage sexual symptoms and whether you tried it. Please answer in the space that pops up below this question.			Yes, I have been for <u>MORE than 6 months</u>.	Yes	Mona Lisa laser treatments, vagifem		No	Unchecked	Unchecked	Unchecked	Unchecked	Checked	Unchecked	Unchecked	Unchecked		Yes		Not effective at all	no	yes	no	no	no	Very low or none at all	A few times (less than half the time)	Not at all	Once
272												Unchecked	Unchecked	Unchecked	Unchecked	Unchecked	Unchecked	Unchecked	Unchecked
273	Somewhat satisfied	Very much worsened	I had a double masctomy and reconstructive surgery at the same time. My breasts are numb except the cleavage part. Which takes some fun outta sex for me now , because I can't feel .	Yes - Please give us a sense of what the doctor/healthcare team suggested you do to manage sexual symptoms and whether you tried it. Please answer in the space that pops up below this question.			Yes, I have been for <u>LESS than 6 months</u>.	No		My husband doesn't seem to try new things for me about it.		Unchecked	Unchecked	Unchecked	Unchecked	Unchecked	Unchecked	Unchecked	Unchecked										Low	Sometimes (about half the time)	Two to three times per week	A few times this month	A few times (less than half the time)	Low	Low confidence	A few times (less than half the time)	Most times (more than half the time)	Not difficult	Most times (more than half the time)	Not difficult	Sometimes (about half the time)	Slightly difficult	Very dissatisfied	Very dissatisfied	Very dissatisfied	Moderately dissatisfied	Almost never or never	Almost never or never	Low
274	Very satisfied	Worsened	Not as often keep short on always	No - If not, what prevented you from talking to your doctor/healthcare team about how breast cancer could affect your sex life? Please answer in the space that pops up below this question.			Yes, I have been for <u>MORE than 6 months</u>.	N/A				Unchecked	Unchecked	Unchecked	Unchecked	Unchecked	Unchecked	Unchecked	Unchecked										Very low or none at all	Almost never or never	A few times this month	A few times this month	A few times (less than half the time)	Very low	Very low or no confidence	A few times (less than half the time)	Almost always or always	Not difficult	Almost always or always	Not difficult	Sometimes (about half the time)	Not difficult	Moderately satisfied	Very dissatisfied	Moderately dissatisfied	Moderately dissatisfied	Almost never or never	Almost never or never	Very low or none at all
275	Very satisfied	No effect		N/A - I did not speak to my doctor about sexual health issues because they were not relevant to me.								Unchecked	Unchecked	Unchecked	Unchecked	Unchecked	Unchecked	Unchecked	Unchecked
276	Very satisfied	Very much worsened		No - If not, what prevented you from talking to your doctor/healthcare team about how breast cancer could affect your sex life? Please answer in the space that pops up below this question.			Yes, I have been for <u>MORE than 6 months</u>.	No				Unchecked	Unchecked	Unchecked	Unchecked	Unchecked	Unchecked	Unchecked	Unchecked										Very low or none at all	Almost never or never	Once	Not at all
277	Very satisfied	N/A	have not had it yet - 10 days after surgery	No - If not, what prevented you from talking to your doctor/healthcare team about how breast cancer could affect your sex life? Please answer in the space that pops up below this question.			No, but I intend to in the <u>next 30 days</u>.	N/A				Unchecked	Unchecked	Unchecked	Unchecked	Unchecked	Unchecked	Unchecked	Unchecked										High	Sometimes (about half the time)	Once	Once	Sometimes (about half the time)	Moderate	High confidence	Sometimes (about half the time)	Almost never or never	Very difficult	Almost always or always	Very difficult	Most times (more than half the time)	Very difficult	About equally satisfied and dissatisfied	Very satisfied	Very satisfied	Very satisfied	Sometimes (about half the time)	Almost never or never	Very low or none at all
278	Very satisfied	Worsened	Difficulty in having sex due to pain	No - If not, what prevented you from talking to your doctor/healthcare team about how breast cancer could affect your sex life? Please answer in the space that pops up below this question.		I had no idea it would affect my sex life!	Yes, I have been for <u>MORE than 6 months</u>.	Yes	I did 3 treatments of the Mona Lisa at the suggestion of my gynecologist		Not sure	Unchecked	Unchecked	Unchecked	Unchecked	Checked	Unchecked	Unchecked	Unchecked		Yes	Understanding the need for lubrication	Very effective	no	yes	yes			Moderate	Sometimes (about half the time)	Not at all	A few times this month	Most times (more than half the time)	Moderate	Moderate confidence	Most times (more than half the time)	Almost never or never	Extremely difficult or impossible	Almost never or never	Difficult	Sometimes (about half the time)	Slightly difficult	Moderately dissatisfied	Very satisfied	Very satisfied	Very satisfied	Sometimes (about half the time)	Almost never or never	High
279	Extremely satisfied	Worsened	I don't feel as confident, due to a bi-lateral mastectomy. Also, having no feeling in the breasts has had an effect.	No - If not, what prevented you from talking to your doctor/healthcare team about how breast cancer could affect your sex life? Please answer in the space that pops up below this question.		We discussed so many issues of how to keep everything together personally, the topic of sex never came up.	No, and I do <u>NOT</u> intend to in the <u>next 6 months</U>.	No		I haven't really needed one. I haven't experienced a loss of libido, or things like vaginal dryness. It is just more of a confidence issue.		Unchecked	Unchecked	Unchecked	Unchecked	Unchecked	Unchecked	Unchecked	Unchecked										Moderate	Sometimes (about half the time)	Not at all	A few times this month
280	Very satisfied	Very much worsened		No - If not, what prevented you from talking to your doctor/healthcare team about how breast cancer could affect your sex life? Please answer in the space that pops up below this question.			Yes, I have been for <u>MORE than 6 months</u>.	Yes			Yes	Checked	Checked	Unchecked	Unchecked	Unchecked	Checked	Unchecked	Unchecked		No		Slightly effective	yes	no	no	no	no	Low	A few times (less than half the time)	A few times this month	A few times this month	A few times (less than half the time)	Low	Very low or no confidence	A few times (less than half the time)	A few times (less than half the time)	Very difficult	A few times (less than half the time)	Very difficult	Almost never or never	Very difficult	Very dissatisfied	Very dissatisfied	Very dissatisfied	Moderately dissatisfied	Most times (more than half the time)	Sometimes (about half the time)	High
281	Extremely satisfied	Worsened	No libido afterward.	No - If not, what prevented you from talking to your doctor/healthcare team about how breast cancer could affect your sex life? Please answer in the space that pops up below this question.		Embarrassment, lack if interest	No, and I do <u>NOT</u> intend to in the <u>next 6 months</U>.	No		Loss if all sex drive so no interest		Unchecked	Unchecked	Unchecked	Unchecked	Unchecked	Unchecked	Unchecked	Unchecked										Very low or none at all	Almost never or never	Not at all	Not at all	No sexual activity	No sexual activity	No Sexual Activity	No sexual activity	No sexual activity	No sexual activity	No sexual activity	No sexual activity	No sexual activity
282												Unchecked	Unchecked	Unchecked	Unchecked	Unchecked	Unchecked	Unchecked	Unchecked
283	Very satisfied	Very much worsened	Loss of desire but not sure if this is do to physical changes or the emotional toll treatment takes. Probably a little of both. Pain and discomfort too.	Yes - Please give us a sense of what the doctor/healthcare team suggested you do to manage sexual symptoms and whether you tried it. Please answer in the space that pops up below this question.	My healthcare team had several survivorship classes and one of them was on this topic. They suggested things to help with the physical discomfort as well as addressing the range of emotions one can experience from feelings of awkwardness or a negative self image to feeling isolated. I tried the suggestions, some helped more than others but I didn't feel as alone as I had before the class.		Yes, I have been for <u>MORE than 6 months</u>.	No		Never really discussed it with anyone else.		Unchecked	Unchecked	Unchecked	Unchecked	Unchecked	Unchecked	Unchecked	Unchecked										Very low or none at all	Almost never or never	Not at all	A few times this month	Almost never or never	Very low	Very low or no confidence	Almost never or never	A few times (less than half the time)	Very difficult	Most times (more than half the time)	Slightly difficult	Most times (more than half the time)	Very difficult	Very dissatisfied	Moderately dissatisfied	Moderately dissatisfied	Very dissatisfied	Most times (more than half the time)	Almost always or always	Moderate
284	Extremely satisfied	N/A	My husband (46) and I (48) could no longer enjoy intercourse. It is excruciating for me now.	No - If not, what prevented you from talking to your doctor/healthcare team about how breast cancer could affect your sex life? Please answer in the space that pops up below this question.		No one even hinted that permanent menopause and total vaginal dryness was at issue and I was focused on questions related to the loss of both breasts, hair, lymph nodes and survival stats.	No, and I do <u>NOT</u> intend to in the <u>next 6 months</U>.	Yes	Tried to recreate our former, healthy and fabulous sex life by just sticking to oral sex. Tried to endure intercourse using Replens.		No	Unchecked	Checked	Checked	Unchecked	Unchecked	Unchecked	Unchecked	Unchecked		No		Not effective at all	no	yes	no	no	yes	Very low or none at all	Almost never or never	Not at all	Not at all	No sexual activity	No sexual activity	No Sexual Activity	No sexual activity	No sexual activity	No sexual activity	No sexual activity	No sexual activity	No sexual activity	No sexual activity	No sexual activity	No sexual activity with my partner(s)	Very dissatisfied	Very dissatisfied	Did not attempt intercourse	Did not attempt intercourse	Did not attempt intercourse
285	Very satisfied	Worsened	Lack of interest, feeling unattractive	No - If not, what prevented you from talking to your doctor/healthcare team about how breast cancer could affect your sex life? Please answer in the space that pops up below this question.		I was so worried about the cancer & survival ,I just didn't think my sexuality	N/A - I was not affected by sexual functioning issues.	N/A				Unchecked	Unchecked	Unchecked	Unchecked	Unchecked	Unchecked	Unchecked	Unchecked										Very low or none at all	Almost never or never	Not at all	Not at all	Almost never or never	No sexual activity	No Sexual Activity	No sexual activity	No sexual activity	No sexual activity	No sexual activity	No sexual activity	No sexual activity	No sexual activity	No sexual activity	No partner(s)	No partner(s)	Very dissatisfied	Did not attempt intercourse	Did not attempt intercourse	Did not attempt intercourse
286	Very satisfied	Worsened	not sexually active at this time though married and have a good relationship with hubby. Just not interested	No - If not, what prevented you from talking to your doctor/healthcare team about how breast cancer could affect your sex life? Please answer in the space that pops up below this question.		Neer thought about it						Unchecked	Unchecked	Unchecked	Unchecked	Unchecked	Unchecked	Unchecked	Unchecked
287	Moderately satisfied	Very much worsened	Zero interest. Pain.	No - If not, what prevented you from talking to your doctor/healthcare team about how breast cancer could affect your sex life? Please answer in the space that pops up below this question.		It never occurred to me at the time, that it might affect it, so I never thought to ask. I probably would've been too embarrassed to bring it up, anyway. Docs never said a word.	Yes, I have been for <u>MORE than 6 months</u>.	Yes	Discussing with fellow survivors what worked for them, as far as type of lubricants, etc. This is not the kind of thing that doctors discuss.		No	Unchecked	Unchecked	Unchecked	Checked	Unchecked	Unchecked	Unchecked	Unchecked		No		Slightly effective	no	no	yes	no	no	Very low or none at all	Almost never or never	Not at all	Two to three times per week	Almost never or never	Very low	Very low or no confidence	Almost never or never	Almost never or never	Extremely difficult or impossible	Almost never or never	Difficult	Almost never or never	Extremely difficult or impossible	Very dissatisfied	Moderately dissatisfied	Moderately dissatisfied	Moderately dissatisfied	Almost always or always	Sometimes (about half the time)	Moderate
288	Extremely satisfied	No effect		Yes - Please give us a sense of what the doctor/healthcare team suggested you do to manage sexual symptoms and whether you tried it. Please answer in the space that pops up below this question.			N/A - I was not affected by sexual functioning issues.	N/A				Unchecked	Unchecked	Unchecked	Unchecked	Unchecked	Unchecked	Unchecked	Unchecked										High	Most times (more then half the time)	Not at all	Almost every day	Almost always or always	Very high	High confidence	Most times (more than half the time)	Almost always or always	Not difficult	Almost always or always	Not difficult	Most times (more than half the time)	Slightly difficult	Moderately satisfied	Moderately satisfied	Very satisfied	Very satisfied	Almost never or never	Almost never or never	Low
289	Very satisfied	Worsened	Body image issues, Vaginal dryness, lack of desire.	No - If not, what prevented you from talking to your doctor/healthcare team about how breast cancer could affect your sex life? Please answer in the space that pops up below this question.		I was more concerned with surviving although I was newly married	No, but I intend to in the <u>next 30 days</u>.	No		Due to husband's issues from diabetes we've slowly settled into a sexless marriage over the past 14 years.		Unchecked	Unchecked	Unchecked	Unchecked	Unchecked	Unchecked	Unchecked	Unchecked										Moderate	A few times (less than half the time)	A few times this month	Not at all	No sexual activity	No sexual activity	No Sexual Activity	No sexual activity	No sexual activity	No sexual activity	No sexual activity	No sexual activity	No sexual activity	No sexual activity	No sexual activity	No partner(s)	No partner(s)	Very dissatisfied	Did not attempt intercourse	Did not attempt intercourse	Did not attempt intercourse
290	Very satisfied	Worsened		No - If not, what prevented you from talking to your doctor/healthcare team about how breast cancer could affect your sex life? Please answer in the space that pops up below this question.			Yes, I have been for <u>LESS than 6 months</u>.	No		Didn't know or did I ask		Unchecked	Unchecked	Unchecked	Unchecked	Unchecked	Unchecked	Unchecked	Unchecked										High	Most times (more then half the time)	Once a week	Once	Most times (more than half the time)	High	Moderate confidence	Most times (more than half the time)	Most times (more than half the time)	Slightly difficult	Sometimes (about half the time)	Difficult	Most times (more than half the time)	Slightly difficult	Moderately satisfied	Very dissatisfied	Very dissatisfied	About equally satisfied and dissatisfied	Did not attempt intercourse	Did not attempt intercourse	Did not attempt intercourse
291												Unchecked	Unchecked	Unchecked	Unchecked	Unchecked	Unchecked	Unchecked	Unchecked
292	Somewhat satisfied	No effect	I don't feel comfortable with my body change.	N/A - I did not speak to my doctor about sexual health issues because they were not relevant to me.			Yes, I have been for <u>LESS than 6 months</u>.	Yes	I like to wear my bras even during bed times		Not sure	Checked	Unchecked	Unchecked	Unchecked	Unchecked	Unchecked	Unchecked	Unchecked		Yes	I am not willing to talk about this	Slightly effective	no	no	no	yes		Moderate	Sometimes (about half the time)	Not at all	Two to three times per week	Almost always or always	Moderate	Moderate confidence	Most times (more than half the time)	Most times (more than half the time)	Not difficult	Almost always or always	Not difficult	Almost never or never	Difficult	Very dissatisfied	Very satisfied	Moderately satisfied	Moderately satisfied	Almost never or never	Almost never or never	Very low or none at all
293	Very satisfied	Very much worsened	No desire/Sex drive Vaginal dryness and discomfort Body image issues related to scars, breast surgeries, fake boobs etc	No - If not, what prevented you from talking to your doctor/healthcare team about how breast cancer could affect your sex life? Please answer in the space that pops up below this question.		Never brought up by either oncologist or primary care physician. I have not felt comfortable discussing especially with oncologist.	Yes, I have been for <u>MORE than 6 months</u>.	Yes	Lubrication ++++, This has really been the only one I have heard.		No	Unchecked	Unchecked	Unchecked	Checked	Unchecked	Checked	Unchecked	Unchecked		Yes	We have talked a lot about it...particularly my low to no libido. Along with increased fatigue (post treatment and with menopause) desire is non existent. There have even been discussions about opening up the marriage so that my partner can continue to fulfill their sexual needs. Thus far we have tried to work with what we have. Our sex lives have been reduced to a max of once per month (at most)…	Slightly effective	no	no	no	yes	no	Very low or none at all	Almost never or never	Not at all	Once	Sometimes (about half the time)	Low	Low confidence	Almost never or never	Almost never or never	Extremely difficult or impossible	Almost never or never	Very difficult	Sometimes (about half the time)	Very difficult	About equally satisfied and dissatisfied	About equally satisfied and dissatisfied	Very dissatisfied	Very dissatisfied	Most times (more than half the time)	Almost always or always	High
294	Very satisfied	Very much worsened	no desire, pain,	No - If not, what prevented you from talking to your doctor/healthcare team about how breast cancer could affect your sex life? Please answer in the space that pops up below this question.			Yes, I have been for <u>MORE than 6 months</u>.	Yes			No	Checked	Unchecked	Unchecked	Unchecked	Unchecked	Unchecked	Unchecked	Unchecked		No		Slightly effective	no	no	no	no	no
295	Moderately satisfied	Very much worsened	Extreme vaginal dryness, pain during sex, loss of sex drive, feelings of distress over loss of breasts/nipples and sensation in chest area.	No - If not, what prevented you from talking to your doctor/healthcare team about how breast cancer could affect your sex life? Please answer in the space that pops up below this question.		Literally never mentioned by my health care team at MSKCC.	Yes, I have been for <u>LESS than 6 months</u>.	No		Cannot think of any/don't know how to go about it.		Unchecked	Unchecked	Unchecked	Unchecked	Unchecked	Unchecked	Unchecked	Unchecked										Low	A few times (less than half the time)	A few times this month	Once	Almost never or never	Very low	Very low or no confidence	Almost never or never	Almost never or never	Extremely difficult or impossible	Almost never or never	Extremely difficult or impossible	Almost never or never	Extremely difficult or impossible	Very dissatisfied	Very dissatisfied	Very dissatisfied	Very dissatisfied	Almost always or always	Almost always or always	Very high
296	Moderately satisfied	Worsened	I don't enjoy intercourse as much because it can be painful.	No - If not, what prevented you from talking to your doctor/healthcare team about how breast cancer could affect your sex life? Please answer in the space that pops up below this question.		I wasn't thinking about sex during treatment.	Yes, I have been for <u>MORE than 6 months</u>.	Yes	Using topical estrogen		No	Unchecked	Unchecked	Unchecked	Checked	Unchecked	Unchecked	Unchecked	Unchecked		No		Slightly effective	yes	yes	yes	no	no	Very low or none at all	Almost never or never	Not at all	Once a week	Almost never or never	Low	Low confidence	Almost never or never	Most times (more than half the time)	Slightly difficult	Sometimes (about half the time)	Slightly difficult	Almost always or always	Not difficult	Moderately satisfied	Moderately dissatisfied	Moderately dissatisfied	Moderately dissatisfied	Almost always or always	Most times (more than half the time)	Moderate
297	Very satisfied	Very much worsened	Body image, less interest, lack of estrogen due to AI resulting in loss of libido and atrophy/dryness	No - If not, what prevented you from talking to your doctor/healthcare team about how breast cancer could affect your sex life? Please answer in the space that pops up below this question.		I was more concerned with saving my life. It didn't occur to me to ask.	Yes, I have been for <u>MORE than 6 months</u>.	Yes	I read research on the internet about intra-vaginal lidocaine prior to intercourse to decrease pain.		No	Unchecked	Unchecked	Unchecked	Unchecked	Unchecked	Unchecked	Unchecked	Checked		Yes	My husband wants me to be happy and satisfied with sex. He tries different positions, more lubrication, taking longer.	Moderately effective	yes		yes			Low	Almost never or never	Once	Not at all	A few times (less than half the time)	Low	Low confidence	Almost never or never	Almost never or never	Extremely difficult or impossible	Almost never or never	Extremely difficult or impossible	Almost always or always	Difficult	Very dissatisfied	Very satisfied	Moderately dissatisfied	Moderately dissatisfied	Almost always or always	Almost always or always	Very high
298	Very satisfied	Very much worsened	Painful intercourse, vaginal dryness, loss of desire	No - If not, what prevented you from talking to your doctor/healthcare team about how breast cancer could affect your sex life? Please answer in the space that pops up below this question.		The doctor never mentioned it and it never occurred to me to ask	Yes, I have been for <u>MORE than 6 months</u>.	Yes	trying particular lubricants		No	Unchecked	Unchecked	Unchecked	Checked	Checked	Unchecked	Unchecked	Unchecked		Yes	More lubricant	Slightly effective	no	yes	no	no	yes	Very low or none at all	A few times (less than half the time)	Not at all	Once	A few times (less than half the time)	Moderate	Moderate confidence	A few times (less than half the time)	A few times (less than half the time)	Difficult	Almost never or never	Extremely difficult or impossible	A few times (less than half the time)	Difficult	Moderately dissatisfied	Moderately satisfied	Moderately dissatisfied	Very dissatisfied	Almost always or always	Almost always or always	High
299	Very satisfied	Worsened	Problems with body self-image Breast tenderness and numbness Less interest Inability to achieve orgasm Vaginal pain during intercourse	Yes - Please give us a sense of what the doctor/healthcare team suggested you do to manage sexual symptoms and whether you tried it. Please answer in the space that pops up below this question.	My oncologist prescribed premarin cream suppository to help with sexual pain and discomfort.		Yes, I have been for <u>MORE than 6 months</u>.	Yes	Changes in positions Discussing emotions with partner		No	Unchecked	Checked	Unchecked	Unchecked	Unchecked	Unchecked	Unchecked	Unchecked		Yes	Suggesting different positions that are likely to be less likely to cause pain.	Moderately effective	no	no	no	no	yes	Low	A few times (less than half the time)	Not at all	Once a week	A few times (less than half the time)	Moderate	Low confidence	A few times (less than half the time)	Almost never or never	Very difficult	Almost never or never	Extremely difficult or impossible	Almost never or never	Extremely difficult or impossible	Very dissatisfied	Moderately satisfied	Moderately dissatisfied	Moderately dissatisfied	Sometimes (about half the time)	A few times (less than half the time)	Low
300	Extremely satisfied	Worsened	It has affected my arousal somewhat. But not as much as I had feared it would	No - If not, what prevented you from talking to your doctor/healthcare team about how breast cancer could affect your sex life? Please answer in the space that pops up below this question.		It might be something that I will discuss with my provider in the near future. We usually only discuss treatment at our visits. i wish it was routinely talked about at visits	Yes, I have been for <u>MORE than 6 months</u>.	Yes	Having more frequent sex with my partner. Going more slowly as well		Not sure	Checked	Unchecked	Unchecked	Unchecked	Unchecked	Unchecked	Unchecked	Unchecked		Yes	I have a very supportive partner. Our sex life is extremely important to both of us so we communicate a lot about what works for us	Moderately effective	no	no	no	yes	yes	Moderate	Most times (more then half the time)	Almost every day	Almost every day	Almost always or always	High	Very high confidence	Most times (more than half the time)	Almost always or always	Not difficult	Almost always or always	Not difficult	Almost always or always	Difficult	Moderately satisfied	Very satisfied	Moderately satisfied	Moderately satisfied	A few times (less than half the time)	A few times (less than half the time)	Very low or none at all
301	Moderately satisfied	Worsened	Basically no sex life	No - If not, what prevented you from talking to your doctor/healthcare team about how breast cancer could affect your sex life? Please answer in the space that pops up below this question.			Yes, I have been for <u>MORE than 6 months</u>.	No				Unchecked	Unchecked	Unchecked	Unchecked	Unchecked	Unchecked	Unchecked	Unchecked										Low	Almost never or never	Not at all	Not at all	No sexual activity	No sexual activity	No Sexual Activity	No sexual activity	No sexual activity	No sexual activity	No sexual activity	No sexual activity	No sexual activity	No sexual activity	No sexual activity	No sexual activity with my partner(s)	Very dissatisfied	Very dissatisfied	Did not attempt intercourse	Did not attempt intercourse	Did not attempt intercourse
302												Unchecked	Unchecked	Unchecked	Unchecked	Unchecked	Unchecked	Unchecked	Unchecked
303	Extremely satisfied	Very much worsened	Vaginal shrinkage, dryness, lack of arousal, pain with intercourse,									Unchecked	Unchecked	Unchecked	Unchecked	Unchecked	Unchecked	Unchecked	Unchecked
304												Unchecked	Unchecked	Unchecked	Unchecked	Unchecked	Unchecked	Unchecked	Unchecked
305												Unchecked	Unchecked	Unchecked	Unchecked	Unchecked	Unchecked	Unchecked	Unchecked
306												Unchecked	Unchecked	Unchecked	Unchecked	Unchecked	Unchecked	Unchecked	Unchecked
307	Very satisfied	Worsened	Loss of interest in sex, painful intercourse!	No - If not, what prevented you from talking to your doctor/healthcare team about how breast cancer could affect your sex life? Please answer in the space that pops up below this question.		The topic was never discussed until after surgery etc.	Yes, I have been for <u>MORE than 6 months</u>.	No		Together with doc. Husband and I are coping!		Unchecked	Unchecked	Unchecked	Unchecked	Unchecked	Unchecked	Unchecked	Unchecked										Moderate	A few times (less than half the time)	Not at all	A few times this month	A few times (less than half the time)	Moderate	Moderate confidence	Most times (more than half the time)	Most times (more than half the time)	Slightly difficult	Almost always or always	Slightly difficult	Almost always or always	Slightly difficult	Moderately satisfied	Very satisfied	Moderately satisfied	Moderately satisfied	Sometimes (about half the time)	A few times (less than half the time)	Moderate
308	Very satisfied	Very much worsened	Loss of desire, dryness, pain.	Yes - Please give us a sense of what the doctor/healthcare team suggested you do to manage sexual symptoms and whether you tried it. Please answer in the space that pops up below this question.	Was told to use vitamin e for dryness		Yes, I have been for <u>LESS than 6 months</u>.	No		There is no cure for lack of desire. Libido is gone.		Unchecked	Unchecked	Unchecked	Unchecked	Unchecked	Unchecked	Unchecked	Unchecked										Very low or none at all	Almost never or never	Not at all	Two to three times per week	A few times (less than half the time)	Low	Low confidence	Almost never or never	Almost never or never	Extremely difficult or impossible	Almost never or never	Extremely difficult or impossible	Almost never or never	Extremely difficult or impossible	Very dissatisfied	About equally satisfied and dissatisfied	About equally satisfied and dissatisfied	Very dissatisfied	Almost always or always	Almost always or always	High
309	Not at all satisfied	Worsened	Tamoxifen treatment makes sex more difficult	No - If not, what prevented you from talking to your doctor/healthcare team about how breast cancer could affect your sex life? Please answer in the space that pops up below this question.		My doctors are not the kind of people I would ever open up to on any subject, let alone sex.	Yes, I have been for <u>MORE than 6 months</u>.	No		I have basically given up on ever having a good sex life again		Unchecked	Unchecked	Unchecked	Unchecked	Unchecked	Unchecked	Unchecked	Unchecked										Low	A few times (less than half the time)	Once	Not at all	Almost always or always	Very low	Moderate confidence	Almost never or never	Almost never or never	Extremely difficult or impossible	Almost never or never	Extremely difficult or impossible	Almost always or always	Slightly difficult	Moderately dissatisfied	No sexual activity with my partner(s)	Very dissatisfied	Very dissatisfied	Did not attempt intercourse	Did not attempt intercourse	Did not attempt intercourse
310	Extremely satisfied	Very much worsened	I had NO sex for 11 years. Put into menopause by chemo. Resulting hot flashes were life-altering. Unable to sleep; sweat so much I required Rx potassium; eventually got so thin that the horrific hot flashes dropped my bp so suddenly I would pass out. Vaginal tissue were dry. GYN checks required a pediatric speculum. Almost lost my 40 year marriage. Not because my husband didn't understand but bec…	Yes - Please give us a sense of what the doctor/healthcare team suggested you do to manage sexual symptoms and whether you tried it. Please answer in the space that pops up below this question.	My "professional" team repeatedly told me they have never had a patient complain about cancer treatment having a negative impact on their sex life. The year was 2003 and I could find no one who cared about what treatment did to me.		Yes, I have been for <u>MORE than 6 months</u>.	Yes	Bio-identical hormone replacement.		Not sure	Unchecked	Unchecked	Unchecked	Unchecked	Checked	Unchecked	Unchecked	Unchecked		No		Extremely effective	no	yes	no	yes	no	High	Most times (more then half the time)	Not at all	Two to three times per week
311	Very satisfied											Unchecked	Unchecked	Unchecked	Unchecked	Unchecked	Unchecked	Unchecked	Unchecked
312	Not at all satisfied	N/A	I've realized that my parents contradict any sort of sexual behavior as they are in control of my medications there is no sex because it's too awkward and I am 31. Just because of my father's death due to pain medication.	No - If not, what prevented you from talking to your doctor/healthcare team about how breast cancer could affect your sex life? Please answer in the space that pops up below this question.		I have Hep C, but my mother thinks it's from "sharing needles" I assumed sex with my only partner in two years. We haven't had sex since July.	Yes, I have been for <u>MORE than 6 months</u>.	No		I tried a vibrator but it doesn't help unless I'm talking to someone or interested in them i don't just fantasize i have to have a real life person.		Unchecked	Unchecked	Unchecked	Unchecked	Unchecked	Unchecked	Unchecked	Unchecked										High	A few times (less than half the time)	Once	Not at all	No sexual activity	Very low	Moderate confidence	Almost never or never	No sexual activity	No sexual activity	No sexual activity	No sexual activity	No sexual activity	No sexual activity	No sexual activity	Very dissatisfied	Very dissatisfied	Very dissatisfied	Did not attempt intercourse	Did not attempt intercourse	Did not attempt intercourse
313												Unchecked	Unchecked	Unchecked	Unchecked	Unchecked	Unchecked	Unchecked	Unchecked
314	Extremely satisfied	Very much worsened	I have gone from being very driven and active sexually prior to being diagnosed with stage 3a Invasive BC to having no desire at all. It is actually making me want to stop taking tamoxifin as I feel that it has affected my drive and over all mood.	Yes - Please give us a sense of what the doctor/healthcare team suggested you do to manage sexual symptoms and whether you tried it. Please answer in the space that pops up below this question.	When I mentioned it to my doctor he said it is a side effect and either I deal with my pain differently as the meds are causing this change .		Yes, I have been for <u>LESS than 6 months</u>.	Yes	Try and deal with pain thru exercise and staying active so my mood is more pleasant. I also speak openly with my partner about the way I am feeling and he is very patient but I feel almost quilty not being my old self as I enjoyed sex very much prior to treatment.		Not sure	Unchecked	Checked	Unchecked	Unchecked	Checked	Unchecked	Unchecked	Unchecked		Yes	My partner stays involved in all areas of this journey. He is attentive and knows when my mood is up or down so he is learning when to mention the idea of having sex or initiate sex.	Slightly effective	no	no	no	yes	no	Moderate	A few times (less than half the time)	Once	A few times this month	Sometimes (about half the time)	Moderate	Low confidence	Sometimes (about half the time)	Most times (more than half the time)	Slightly difficult	A few times (less than half the time)	Very difficult	A few times (less than half the time)	Difficult	Moderately dissatisfied	About equally satisfied and dissatisfied	About equally satisfied and dissatisfied	About equally satisfied and dissatisfied	A few times (less than half the time)	A few times (less than half the time)	Moderate
315	Moderately satisfied	Very much worsened	I have rarely had intercourse for approximately 3 years and I am trying to get in the grove again. I was on bio-therapy for years and naturally have had to stop taking it. I still have desire, but my vagina is VERY tight & dry. I have tried dilators but they don't seem to help much. Is there some kind of surgery that can loosen the tight vagina?	N/A - I did not speak to my doctor about sexual health issues because they were not relevant to me.			Yes, I have been for <u>MORE than 6 months</u>.	Yes	using dilators & moisture's before going to bed. Doesn't seem to help		Yes	Checked	Unchecked	Unchecked	Unchecked	Unchecked	Unchecked	Unchecked	Unchecked		Not sure		Slightly effective	no	no	no	yes	no	Low	Sometimes (about half the time)	Once a week	Not at all	No sexual activity	No sexual activity	No Sexual Activity	No sexual activity	No sexual activity	No sexual activity	No sexual activity	No sexual activity	Most times (more than half the time)	Slightly difficult	About equally satisfied and dissatisfied	No sexual activity with my partner(s)	No partner(s)	Very dissatisfied	Did not attempt intercourse	Did not attempt intercourse	Did not attempt intercourse
316	Very satisfied	Very much worsened	No feeling in the clitoral area, painful intercouse, low libdo	No - If not, what prevented you from talking to your doctor/healthcare team about how breast cancer could affect your sex life? Please answer in the space that pops up below this question.		didn't know it could affect it	Yes, I have been for <u>MORE than 6 months</u>.	Yes	talking to other survivors I need to use it or lose it. The forums on breast cancer.org suggested lubricants such as coconut oil or Astroglide as well as self stimulation		No	Unchecked	Unchecked	Unchecked	Checked	Unchecked	Unchecked	Unchecked	Unchecked		Yes	Using sex toys	Slightly effective	yes	no	no			Very low or none at all	Almost never or never	A few times this month	Once	Most times (more than half the time)	Low	Low confidence	Sometimes (about half the time)	Almost always or always	Not difficult	Almost always or always	Not difficult	Most times (more than half the time)	Slightly difficult	Moderately satisfied	No sexual activity with my partner(s)	Very dissatisfied	Very dissatisfied	Almost always or always	Almost always or always	High
317	Very satisfied	Very much worsened	Dryness and pain	Yes - Please give us a sense of what the doctor/healthcare team suggested you do to manage sexual symptoms and whether you tried it. Please answer in the space that pops up below this question.	My GYN suggested Vagifem to combat dryness, but intercourse was so painful we just gave up.		Yes, I have been for <u>MORE than 6 months</u>.	No		Been married to my husband 34 years. We did not have a lot of sex when the kids were little. We have accepted the pain of intercourse for me is not worth penetration, so we do mutual gratification and sometimes digital penetration.		Unchecked	Unchecked	Unchecked	Unchecked	Unchecked	Unchecked	Unchecked	Unchecked										Low	Almost never or never	A few times this month	Once	Almost never or never	High	Moderate confidence	Sometimes (about half the time)	Almost never or never	Extremely difficult or impossible	Almost never or never	Extremely difficult or impossible	Most times (more than half the time)	Slightly difficult	Moderately dissatisfied	About equally satisfied and dissatisfied	Moderately satisfied	About equally satisfied and dissatisfied	Did not attempt intercourse	Did not attempt intercourse
318	Very satisfied	Worsened		No - If not, what prevented you from talking to your doctor/healthcare team about how breast cancer could affect your sex life? Please answer in the space that pops up below this question.			Yes, I have been for <u>LESS than 6 months</u>.	No				Unchecked	Unchecked	Unchecked	Unchecked	Unchecked	Unchecked	Unchecked	Unchecked										Low	Almost never or never	Not at all	Once a week	A few times (less than half the time)	Low	Low confidence	Almost never or never	Almost never or never	Extremely difficult or impossible	Almost never or never	Slightly difficult	Sometimes (about half the time)	Difficult	Moderately dissatisfied	Moderately satisfied	Moderately satisfied	Moderately dissatisfied	A few times (less than half the time)	A few times (less than half the time)	Low
319	Extremely satisfied	No effect	We are a little less rough with that breast, but in general our sex life is the same as it was. It did take a while to mentally get past it and realize that it wouldn't hurt and/or nothing would happen negatively.	No - If not, what prevented you from talking to your doctor/healthcare team about how breast cancer could affect your sex life? Please answer in the space that pops up below this question.		I didn't talk to my MO about much because she isn't really very helpful. My surgeon is great and if I had questions she would be a big help.	N/A - I was not affected by sexual functioning issues.	N/A				Unchecked	Unchecked	Unchecked	Unchecked	Unchecked	Unchecked	Unchecked	Unchecked										Very high	Most times (more then half the time)	Two to three times per week	Two to three times per week	Most times (more than half the time)	Moderate	Very high confidence	Most times (more than half the time)	Almost always or always	Not difficult	Almost always or always	Not difficult	Sometimes (about half the time)	Difficult	About equally satisfied and dissatisfied	Very satisfied	Very satisfied	Very satisfied	Almost never or never	Almost never or never	Very low or none at all
320	Very satisfied	Worsened	The ability to have orgasm from my nipples I had them removed and now feel incomplete	No - If not, what prevented you from talking to your doctor/healthcare team about how breast cancer could affect your sex life? Please answer in the space that pops up below this question.		Did not feel it was necessary nor was a big problem My husband has been very supportive and we got creative with our sex	Yes, I have been for <u>MORE than 6 months</u>.	No		Communications with my husband helps		Unchecked	Unchecked	Unchecked	Unchecked	Unchecked	Unchecked	Unchecked	Unchecked										Moderate	Most times (more then half the time)	A few times this month	Not at all
321	Extremely satisfied	Very much worsened	lack of sex drive, pain during sex	Yes - Please give us a sense of what the doctor/healthcare team suggested you do to manage sexual symptoms and whether you tried it. Please answer in the space that pops up below this question.	my dr suggested my sex drive could come back. my dr prescribed premarin to help w/ vaginal pain.		No, but I intend to in the <u>next 6 months</u>.	Yes	herbal supplements		No	Unchecked	Unchecked	Unchecked	Unchecked	Unchecked	Checked	Unchecked	Unchecked				Not effective at all						Very low or none at all	Almost never or never	Not at all	Not at all	Almost never or never	Very low	Very low or no confidence	Almost never or never	Almost never or never	Extremely difficult or impossible	Almost never or never	Extremely difficult or impossible	Almost always or always	Difficult	Moderately dissatisfied	Moderately satisfied	Very dissatisfied	Very dissatisfied	Almost always or always		Very high
322	Very satisfied	Very much worsened	physical changes, atrophic vaginitis, painful intercourse, then just had to stop intercourse. Eventually stopped everything.	Yes - Please give us a sense of what the doctor/healthcare team suggested you do to manage sexual symptoms and whether you tried it. Please answer in the space that pops up below this question.			No, but I intend to in the <u>next 6 months</u>.	Yes	one time tried using Crisco as a lubricant...it was terrible, blocks sensitivity		No	Unchecked	Unchecked	Unchecked	Checked	Unchecked	Unchecked	Unchecked	Unchecked		Yes	yes	Slightly effective	no	no	no	no	no	Moderate	Sometimes (about half the time)	Once	Not at all	A few times (less than half the time)	High	Low confidence	A few times (less than half the time)	Almost never or never	Difficult	Almost never or never	Difficult	A few times (less than half the time)	Not difficult	Very satisfied	No partner(s)	No partner(s)	Moderately dissatisfied	Almost always or always	Almost always or always	Moderate
323	Very satisfied	Very much worsened	EXTREME VAGINAL DRYNESS, PAIN WITH INTERCOURSE, BURNING VAGINAL AREA, EXTREMELY LOW SEX DRIVE	Yes - Please give us a sense of what the doctor/healthcare team suggested you do to manage sexual symptoms and whether you tried it. Please answer in the space that pops up below this question.	Different lubricating products		Yes, I have been for <u>MORE than 6 months</u>.	Yes	Communication with spouse, different sex positions		No	Unchecked	Checked	Unchecked	Checked	Unchecked	Unchecked	Unchecked	Unchecked		Yes	Better communication, MAJOR PATIENCE from spouse	Slightly effective	no	yes	no	no	no	Very low or none at all	Almost never or never	Once	Not at all	No sexual activity	No sexual activity	No Sexual Activity	No sexual activity	No sexual activity	No sexual activity	No sexual activity	No sexual activity	A few times (less than half the time)	Very difficult	Very dissatisfied	No sexual activity with my partner(s)	Moderately dissatisfied	Very dissatisfied	Did not attempt intercourse	Did not attempt intercourse	Did not attempt intercourse
324	Very satisfied	Very much worsened	Low drive; dryness; lack of breasts for pleasure	N/A - I did not speak to my doctor about sexual health issues because they were not relevant to me.			Yes, I have been for <u>MORE than 6 months</u>.	Yes	Tried different lube		No	Checked	Unchecked	Unchecked	Unchecked	Unchecked	Unchecked	Unchecked	Unchecked		Not sure		Slightly effective	no	yes	no	no	yes	Very low or none at all	Almost never or never	A few times this month	A few times this month	Sometimes (about half the time)	Low	Very low or no confidence	Almost never or never	Almost never or never	Very difficult	Almost never or never	Extremely difficult or impossible	Sometimes (about half the time)	Difficult	Moderately dissatisfied	Very dissatisfied	Very dissatisfied	Very dissatisfied	Most times (more than half the time)	A few times (less than half the time)	Low
325	Moderately satisfied	Very much worsened	zero sexual feeling	No - If not, what prevented you from talking to your doctor/healthcare team about how breast cancer could affect your sex life? Please answer in the space that pops up below this question.		We didn't think of it	No, and I do <u>NOT</u> intend to in the <u>next 6 months</U>.	No		When the desire to have sex disappears so does the desire to do anything about it		Unchecked	Unchecked	Unchecked	Unchecked	Unchecked	Unchecked	Unchecked	Unchecked										Very low or none at all	Almost never or never	Not at all	Not at all	Almost never or never	Very low	Very low or no confidence	Almost never or never	Almost never or never	Extremely difficult or impossible	Almost never or never	Extremely difficult or impossible	Almost never or never	Extremely difficult or impossible	Very dissatisfied	Very satisfied	About equally satisfied and dissatisfied	About equally satisfied and dissatisfied	Almost always or always	Almost always or always	Very high
326	Moderately satisfied	Very much worsened	I am still not happy with my appearance due to the chemotherapy (e.g., weight gain, hair loss/short hair). In addition, the chemotherapy and herceptin (past treatment) and tamoxifen (current treatment) have caused significant fatigue, hot flahses and loss of sex drive. All of these have affected my sex life. I am very rarely in the mood for sex with my husband and I am very self conscious.	No - If not, what prevented you from talking to your doctor/healthcare team about how breast cancer could affect your sex life? Please answer in the space that pops up below this question.		I was aware from researching that the tamoxifen could cause hot flashes and early menopause. I don't feel that the doctors could help much with the side effects so I haven't discussed with them. Also, my husband has been at my appointments with me, and I haven't expressed to him how much I don't feel like having sex because I feel that he will take it personally	No, but I intend to in the <u>next 6 months</u>.	No		I have not needed lubricant, and I wasn't aware of vaginal steaming or non-prescription supplements.		Unchecked	Unchecked	Unchecked	Unchecked	Unchecked	Unchecked	Unchecked	Unchecked										Low	A few times (less than half the time)	Once	A few times this month	Almost never or never	Very low	Very low or no confidence	A few times (less than half the time)	Most times (more than half the time)	Not difficult	Most times (more than half the time)	Not difficult	A few times (less than half the time)	Very difficult	Very dissatisfied	Moderately satisfied	Very dissatisfied	Very dissatisfied	A few times (less than half the time)	Almost never or never	Low
327	Very satisfied	Very much worsened	No desire at all with any sexual activity. Extreme pain.	No - If not, what prevented you from talking to your doctor/healthcare team about how breast cancer could affect your sex life? Please answer in the space that pops up below this question.		We did not discuss this until after my treatment was done. My husband and I tried a couple of times from diagnosis to close to end of treatment to have intercourse. I could not take the pain.	Yes, I have been for <u>LESS than 6 months</u>.	No		The pain was so intense I had no desire to even think/consider sexual activity.		Unchecked	Unchecked	Unchecked	Unchecked	Unchecked	Unchecked	Unchecked	Unchecked										Moderate	A few times (less than half the time)	A few times this month	Once	Almost always or always	High	Low confidence	Almost always or always	A few times (less than half the time)	Difficult	Most times (more than half the time)	Slightly difficult	Almost always or always	Slightly difficult	Moderately satisfied	Very satisfied	About equally satisfied and dissatisfied	Moderately dissatisfied	A few times (less than half the time)	Did not attempt intercourse	Very low or none at all
328	Moderately satisfied	Worsened	Dryness	Yes - Please give us a sense of what the doctor/healthcare team suggested you do to manage sexual symptoms and whether you tried it. Please answer in the space that pops up below this question.	Protection		Yes, I have been for <u>LESS than 6 months</u>.	Yes	Using replense		No	Checked	Unchecked	Unchecked	Unchecked	Unchecked	Unchecked	Unchecked	Unchecked		No		Slightly effective	no	no	no	no	no	Moderate	A few times (less than half the time)	Once	Once	Sometimes (about half the time)	Moderate	Very low or no confidence	A few times (less than half the time)	Almost never or never	Very difficult	A few times (less than half the time)	Not difficult	Sometimes (about half the time)	Extremely difficult or impossible	About equally satisfied and dissatisfied	Very satisfied	Very satisfied	Very satisfied	Most times (more than half the time)	Sometimes (about half the time)	Moderate
329	Very satisfied	Very much worsened	Painful due vaginal dryness. Nothing helps and can't do hormones as I am triple +.	Yes - Please give us a sense of what the doctor/healthcare team suggested you do to manage sexual symptoms and whether you tried it. Please answer in the space that pops up below this question.	Put it off until a later date.		Yes, I have been for <u>MORE than 6 months</u>.	No		Looking into options.		Unchecked	Unchecked	Unchecked	Unchecked	Unchecked	Unchecked	Unchecked	Unchecked										Very low or none at all	Almost never or never	Not at all	Once	Almost never or never	Very low	Moderate confidence	Almost never or never	Almost never or never	Extremely difficult or impossible	Almost never or never	Extremely difficult or impossible	Almost never or never	Extremely difficult or impossible	Very dissatisfied	Moderately satisfied	About equally satisfied and dissatisfied	Very dissatisfied	Almost always or always	Almost always or always	High
330	Somewhat satisfied	Worsened	Started menopause. Vaginal atrophy and dryness. Self conscious about my breast.	Yes - Please give us a sense of what the doctor/healthcare team suggested you do to manage sexual symptoms and whether you tried it. Please answer in the space that pops up below this question.	Over the counter menopause medications, Replens, Estring.		Yes, I have been for <u>LESS than 6 months</u>.	No		I don't know anyone in a similar situation.		Unchecked	Unchecked	Unchecked	Unchecked	Unchecked	Unchecked	Unchecked	Unchecked										High	Sometimes (about half the time)	Not at all	Not at all
331	Very satisfied	Worsened	No libido									Unchecked	Unchecked	Unchecked	Unchecked	Unchecked	Unchecked	Unchecked	Unchecked
332	Very satisfied	Worsened	less frequent, no desire									Unchecked	Unchecked	Unchecked	Unchecked	Unchecked	Unchecked	Unchecked	Unchecked
333	Very satisfied	N/A		No - If not, what prevented you from talking to your doctor/healthcare team about how breast cancer could affect your sex life? Please answer in the space that pops up below this question.			No, and I do <u>NOT</u> intend to in the <u>next 6 months</U>.	N/A				Unchecked	Unchecked	Unchecked	Unchecked	Unchecked	Unchecked	Unchecked	Unchecked										Very low or none at all	Almost never or never	Not at all	Not at all	No sexual activity	No sexual activity	No Sexual Activity	No sexual activity	No sexual activity	No sexual activity	No sexual activity	No sexual activity	No sexual activity	No sexual activity	No sexual activity	No sexual activity with my partner(s)	Very dissatisfied	Very dissatisfied	Did not attempt intercourse	Did not attempt intercourse	Did not attempt intercourse
334												Unchecked	Unchecked	Unchecked	Unchecked	Unchecked	Unchecked	Unchecked	Unchecked
335	Moderately satisfied	Very much worsened	Lack of desire; painful intercourse; vaginal dryness	No - If not, what prevented you from talking to your doctor/healthcare team about how breast cancer could affect your sex life? Please answer in the space that pops up below this question.		I wasn't aware that sexual health issues would be a concern with cancer treatment. None of my doctors mentioned it to me	Yes, I have been for <u>MORE than 6 months</u>.	N/A				Unchecked	Unchecked	Unchecked	Unchecked	Unchecked	Unchecked	Unchecked	Unchecked										Very low or none at all	Almost never or never	Not at all	A few times this month	Almost never or never	Very low	Very low or no confidence	Almost never or never	Almost never or never	Extremely difficult or impossible	Almost never or never	Extremely difficult or impossible	Almost never or never	Extremely difficult or impossible	Very dissatisfied	Moderately dissatisfied	Moderately dissatisfied	Very dissatisfied	Did not attempt intercourse	Did not attempt intercourse	Did not attempt intercourse
336	Moderately satisfied	Very much worsened	no zeal for sex anymore, lost libido, it doesnt interest me anymore and is more of a bother now.									Unchecked	Unchecked	Unchecked	Unchecked	Unchecked	Unchecked	Unchecked	Unchecked
337	Moderately satisfied	Worsened	lack of desire to have sexual intercourse	N/A - I did not speak to my doctor about sexual health issues because they were not relevant to me.			No, and I do <u>NOT</u> intend to in the <u>next 6 months</U>.	No		Not sure. It doesn't seem like its that important right now.		Unchecked	Unchecked	Unchecked	Unchecked	Unchecked	Unchecked	Unchecked	Unchecked										Very low or none at all	Almost never or never	Not at all	Not at all	No sexual activity	No sexual activity	No Sexual Activity	No sexual activity	No sexual activity	No sexual activity	No sexual activity	No sexual activity	No sexual activity	No sexual activity	No sexual activity	No sexual activity with my partner(s)	Moderately satisfied	Moderately satisfied	Did not attempt intercourse	Did not attempt intercourse	Did not attempt intercourse
338	Very satisfied	Very much worsened	Vaginal dryness and pain from lack of estrogen. On arimidex.	Yes - Please give us a sense of what the doctor/healthcare team suggested you do to manage sexual symptoms and whether you tried it. Please answer in the space that pops up below this question.	Pelvic floor exercises, vaginal moisturisers, numbing cream, they have worked to some degree, but i also suffer from lack of libido.		Yes, I have been for <u>MORE than 6 months</u>.	No				Unchecked	Unchecked	Unchecked	Unchecked	Unchecked	Unchecked	Unchecked	Unchecked										Very low or none at all	Almost never or never	Once	Once	Almost never or never	Very low	Moderate confidence	Most times (more than half the time)	A few times (less than half the time)	Difficult	A few times (less than half the time)	Difficult	Almost always or always	Not difficult	Moderately satisfied	Very dissatisfied	Very dissatisfied	Very dissatisfied	Almost always or always	Almost always or always	Very high
339	Very satisfied	Very much worsened	Not intetested in having sex anymore. Sensual feeling almost gone everything feels numb. vaginally dryness, burning and pain that I did not have before	No - If not, what prevented you from talking to your doctor/healthcare team about how breast cancer could affect your sex life? Please answer in the space that pops up below this question.		I really didn't think it would be a problem. Always had an enjoyable sex life	No, but I intend to in the <u>next 30 days</u>.	No		It really has just now last 3 weeks it has become a problem. I am searching now.		Unchecked	Unchecked	Unchecked	Unchecked	Unchecked	Unchecked	Unchecked	Unchecked										Very low or none at all	Almost never or never	Not at all	Once	Almost never or never	Very low	Low confidence	Almost never or never	Almost never or never	Extremely difficult or impossible	Almost never or never	Extremely difficult or impossible	Almost never or never	Extremely difficult or impossible	Very dissatisfied	Very dissatisfied	Moderately dissatisfied	Very dissatisfied	Almost always or always	Almost always or always	High
340												Unchecked	Unchecked	Unchecked	Unchecked	Unchecked	Unchecked	Unchecked	Unchecked
341	Very satisfied	Very much worsened		No - If not, what prevented you from talking to your doctor/healthcare team about how breast cancer could affect your sex life? Please answer in the space that pops up below this question.			Yes, I have been for <u>LESS than 6 months</u>.	Yes			No	Unchecked	Unchecked	Unchecked	Unchecked	Checked	Unchecked	Unchecked	Unchecked		Yes		Slightly effective	no	no	no	no	yes	Low	A few times (less than half the time)	A few times this month	Two to three times per week	Most times (more than half the time)	Very high	Very high confidence	Most times (more than half the time)	Almost never or never	Extremely difficult or impossible	Almost never or never	Extremely difficult or impossible	Almost always or always	Not difficult	Very satisfied	Moderately satisfied	Moderately dissatisfied	About equally satisfied and dissatisfied	Almost always or always	Almost never or never	High
342	Very satisfied	No effect	I don't like having my breasts touched after lumpectomy on one side and a reduction on the other.	N/A - I did not speak to my doctor about sexual health issues because they were not relevant to me.			N/A - I was not affected by sexual functioning issues.	N/A				Unchecked	Unchecked	Unchecked	Unchecked	Unchecked	Unchecked	Unchecked	Unchecked										Low	A few times (less than half the time)	Not at all	Almost every day	Most times (more than half the time)	Moderate	Moderate confidence	Most times (more than half the time)	A few times (less than half the time)	Difficult	Most times (more than half the time)	Not difficult	Almost always or always	Not difficult	Moderately satisfied	Moderately satisfied	Moderately satisfied	Moderately satisfied	Almost never or never	Almost never or never	Very low or none at all
343												Unchecked	Unchecked	Unchecked	Unchecked	Unchecked	Unchecked	Unchecked	Unchecked
344	Moderately satisfied	Worsened		Yes - Please give us a sense of what the doctor/healthcare team suggested you do to manage sexual symptoms and whether you tried it. Please answer in the space that pops up below this question.			Yes, I have been for <u>LESS than 6 months</u>.	No				Unchecked	Unchecked	Unchecked	Unchecked	Unchecked	Unchecked	Unchecked	Unchecked										Low	A few times (less than half the time)	A few times this month	Once a week	A few times (less than half the time)	Moderate	Low confidence	Almost never or never	Sometimes (about half the time)	Very difficult	Most times (more than half the time)	Difficult	Sometimes (about half the time)	Very difficult	Very dissatisfied	About equally satisfied and dissatisfied	Moderately dissatisfied	Moderately dissatisfied	A few times (less than half the time)	Almost never or never	Low
345	Moderately satisfied	Very much worsened	Extremely upset to get chest pressure, pain, muscle spasms and displacement from hard 410 teardrop implants under muscle. Never had problems with anatomically correct body parts.	Yes - Please give us a sense of what the doctor/healthcare team suggested you do to manage sexual symptoms and whether you tried it. Please answer in the space that pops up below this question.	I brought up chest pain and told normal needs to heal or go back to surgeon. From get go general & plastic surgeon both saw me yet sent me back to each other. Made me feel like a horrible patient. Re: atrophic vaginitis and dryness etc was given 1 script estrogen cream by Oncologist each visit and any reg Drs don't want to prescribe estrogen cream since cancer and insurance doesn't want to cover.		No, but I intend to in the <u>next 6 months</u>.	No		No info on horrible implant spasms		Unchecked	Unchecked	Unchecked	Unchecked	Unchecked	Unchecked	Unchecked	Unchecked										Low	A few times (less than half the time)	A few times this month	Not at all	Almost never or never	Very low	Very low or no confidence	Almost never or never	Almost never or never	Extremely difficult or impossible	Almost never or never	Extremely difficult or impossible	Almost never or never	Extremely difficult or impossible	Very dissatisfied	No partner(s)	No partner(s)	Very dissatisfied	Did not attempt intercourse	Did not attempt intercourse	Did not attempt intercourse
346	Extremely satisfied	No effect	Less frequent sex due to cancer treatment	No - If not, what prevented you from talking to your doctor/healthcare team about how breast cancer could affect your sex life? Please answer in the space that pops up below this question.		It was not a topic raised by any of my health care providers	N/A - I was not affected by sexual functioning issues.	N/A				Unchecked	Unchecked	Unchecked	Unchecked	Unchecked	Unchecked	Unchecked	Unchecked										Moderate	Most times (more then half the time)	Not at all	Once	Almost always or always	Moderate	Very high confidence	Almost always or always	Almost always or always	Not difficult	Almost always or always	Not difficult	Almost always or always	Not difficult	Very satisfied	Very satisfied	Very satisfied	Very satisfied	Almost never or never	Almost never or never	Very low or none at all
347	Very satisfied	N/A	Not had sex since diagnosis, feel mutilated and have too much atrophy thanks to aromatase inhibitors	No - If not, what prevented you from talking to your doctor/healthcare team about how breast cancer could affect your sex life? Please answer in the space that pops up below this question.		They never mentioned it and were not interested	Yes, I have been for <u>MORE than 6 months</u>.	Yes	moisturising lubrication - nothing works		No	Unchecked	Unchecked	Unchecked	Unchecked	Unchecked	Checked	Unchecked	Unchecked		No		Not effective at all						Low	Almost never or never	Once	Not at all	No sexual activity	No sexual activity	No Sexual Activity	No sexual activity	No sexual activity	No sexual activity	No sexual activity	No sexual activity	No sexual activity	No sexual activity	No sexual activity	No sexual activity with my partner(s)	No partner(s)	Very dissatisfied	Did not attempt intercourse	Did not attempt intercourse	Did not attempt intercourse
348	Very satisfied	Worsened	Low sex drive, low self esteem	No - If not, what prevented you from talking to your doctor/healthcare team about how breast cancer could affect your sex life? Please answer in the space that pops up below this question.		Didnt think it would bother me.	Yes, I have been for <u>MORE than 6 months</u>.	No				Unchecked	Unchecked	Unchecked	Unchecked	Unchecked	Unchecked	Unchecked	Unchecked										Low	Almost never or never	Not at all	Not at all	Most times (more than half the time)	Moderate	Low confidence	Most times (more than half the time)	Sometimes (about half the time)	Difficult	Sometimes (about half the time)	Slightly difficult	Almost always or always	Not difficult	Moderately dissatisfied	Very satisfied	Very satisfied	Moderately dissatisfied	Almost never or never	Almost never or never	Low
349	Somewhat satisfied	Very much worsened	I don't want to be seen naked. I feel disfigured and self conscious. Being on Arimidex has almost completely obliterated my libido.	No - If not, what prevented you from talking to your doctor/healthcare team about how breast cancer could affect your sex life? Please answer in the space that pops up below this question.		I was grappling with finding out I had breast cancer and coping with treatment and sexuality was the last thing on my mind.	No, but I intend to in the <u>next 6 months</u>.	No		I haven't been able to find anyone else who's gone through the different things I have. I don't want to talk to other people about something so private and find it embarrassing to talk about. I also don't want to hear people say things like, You're still beautiful, etc. They mean well, but just don't get it.		Unchecked	Unchecked	Unchecked	Unchecked	Unchecked	Unchecked	Unchecked	Unchecked										Very low or none at all	Almost never or never	Once	Not at all	A few times (less than half the time)	Low	Moderate confidence	A few times (less than half the time)	Almost never or never	Extremely difficult or impossible	Almost never or never	Extremely difficult or impossible	Almost always or always	Very difficult	About equally satisfied and dissatisfied	No sexual activity with my partner(s)	Very dissatisfied	Very dissatisfied	Did not attempt intercourse	Did not attempt intercourse	Did not attempt intercourse
350	Extremely satisfied	No effect		No - If not, what prevented you from talking to your doctor/healthcare team about how breast cancer could affect your sex life? Please answer in the space that pops up below this question.								Unchecked	Unchecked	Unchecked	Unchecked	Unchecked	Unchecked	Unchecked	Unchecked
351												Unchecked	Unchecked	Unchecked	Unchecked	Unchecked	Unchecked	Unchecked	Unchecked
352	Very satisfied	Worsened	Lack of desire and difficulty achieving orgasm, which was not a concern prior to treatment	No - If not, what prevented you from talking to your doctor/healthcare team about how breast cancer could affect your sex life? Please answer in the space that pops up below this question.		I think they told me it could affect it but no specific details about what to do. Embarrassment prevents me from discussing it	No, but I intend to in the <u>next 6 months</u>.	N/A				Unchecked	Unchecked	Unchecked	Unchecked	Unchecked	Unchecked	Unchecked	Unchecked										Very low or none at all	A few times (less than half the time)	Once	Once	Most times (more than half the time)	High	Low confidence	Sometimes (about half the time)	Most times (more than half the time)	Not difficult	Almost always or always	Not difficult	Almost never or never	Extremely difficult or impossible	Very dissatisfied	Moderately satisfied	Very dissatisfied	Very dissatisfied	Almost never or never	Almost never or never	Very low or none at all
353	Very satisfied	Worsened	It's just not the same. Maybe I feel like I lost a part of me and he feels the same not sure	No - If not, what prevented you from talking to your doctor/healthcare team about how breast cancer could affect your sex life? Please answer in the space that pops up below this question.		I just thought nothing would really change and like who care they just boobs	No, and I do <u>NOT</u> intend to in the <u>next 6 months</U>.	Yes	Talking to caregiver		Yes	Unchecked	Unchecked	Unchecked	Unchecked	Checked	Unchecked	Unchecked	Unchecked		No		Not effective at all	no	yes	no	no	yes	Very low or none at all	Almost never or never	Once	A few times this month	A few times (less than half the time)	Very low	Low confidence	Most times (more than half the time)	Almost never or never	Slightly difficult	Most times (more than half the time)	Not difficult	A few times (less than half the time)	Slightly difficult	Moderately dissatisfied	Moderately dissatisfied	About equally satisfied and dissatisfied	About equally satisfied and dissatisfied	A few times (less than half the time)	A few times (less than half the time)	Moderate
354	Extremely satisfied	Worsened	I have yet to have surgery or treatment. I am a senior citizen newly Wed of 7 months. Since my diagnosis of IDC a week ago I am afraid to let my husband suckle that breast.	No - If not, what prevented you from talking to your doctor/healthcare team about how breast cancer could affect your sex life? Please answer in the space that pops up below this question.		I have to wait 3 weeks before seeing my breast surgeon.	No, but I intend to in the <u>next 30 days</u>.	N/A				Unchecked	Unchecked	Unchecked	Unchecked	Unchecked	Unchecked	Unchecked	Unchecked										Moderate	Sometimes (about half the time)	Not at all	More than once per day	Most times (more than half the time)	High	Moderate confidence	Most times (more than half the time)	Almost always or always	Not difficult	Almost never or never	Extremely difficult or impossible	Sometimes (about half the time)	Slightly difficult	Moderately dissatisfied	Very satisfied	Very satisfied	Moderately dissatisfied	Almost never or never	Almost never or never	Very low or none at all
355	Extremely satisfied	No effect		N/A - I did not speak to my doctor about sexual health issues because they were not relevant to me.			N/A - I was not affected by sexual functioning issues.	N/A				Unchecked	Unchecked	Unchecked	Unchecked	Unchecked	Unchecked	Unchecked	Unchecked										High	Most times (more then half the time)	A few times this month	Almost every day	Almost always or always	High	Very high confidence	Almost always or always	Almost always or always	Not difficult	Almost always or always	Not difficult	Almost always or always	Not difficult	Very satisfied	Very satisfied	Very satisfied	Very satisfied	Almost never or never	Almost never or never	Very low or none at all
356	Very satisfied	Worsened	More self-conscious because of surgery scars and malformed body. Do not have "matching" sides. Have issues with dryness and desire as a result due to side effects of hormonal treatments for breast cancer. Affects desire and often hurts as a result.	No - If not, what prevented you from talking to your doctor/healthcare team about how breast cancer could affect your sex life? Please answer in the space that pops up below this question.		No one has ever asked me at all.	Yes, I have been for <u>MORE than 6 months</u>.	Yes	We use lubrication excessively.		No	Unchecked	Checked	Unchecked	Unchecked	Unchecked	Unchecked	Unchecked	Unchecked		Yes	Fortunately my husband is understanding and helps.	Moderately effective	no	no	no	no	yes	Very low or none at all	Almost never or never	Not at all	Once	Almost never or never	Very low	Very low or no confidence	Almost never or never	Almost never or never	Extremely difficult or impossible	Almost never or never	Extremely difficult or impossible	Almost never or never	Extremely difficult or impossible	Very dissatisfied	Moderately satisfied	Very dissatisfied	Very dissatisfied	Almost always or always	Almost always or always	Very high
357												Unchecked	Unchecked	Unchecked	Unchecked	Unchecked	Unchecked	Unchecked	Unchecked
358	Not at all satisfied	Worsened	Lower libido	No - If not, what prevented you from talking to your doctor/healthcare team about how breast cancer could affect your sex life? Please answer in the space that pops up below this question.		Embarrassed and shy. Also believing there was nothing that could be done. I was unsatisfied before so it is unlikely that I would be satisfied after a beast cancer diagnosis.	Yes, I have been for <u>MORE than 6 months</u>.	No		Didnt talk to anyone about it		Unchecked	Unchecked	Unchecked	Unchecked	Unchecked	Unchecked	Unchecked	Unchecked										Very low or none at all	Almost never or never	Not at all	Once	Almost never or never	Very low	Very low or no confidence	Almost never or never	Almost never or never	Extremely difficult or impossible	Almost never or never	Extremely difficult or impossible	Almost never or never	Extremely difficult or impossible	Very dissatisfied	Moderately dissatisfied	Very dissatisfied	Very dissatisfied	Almost never or never	Almost never or never	Very low or none at all
359	Very satisfied	Worsened	V aginal dryness and atrophy and loss of libido	No - If not, what prevented you from talking to your doctor/healthcare team about how breast cancer could affect your sex life? Please answer in the space that pops up below this question.		Staying alive was more important, never thought this would impact my sex life.	Yes, I have been for <u>MORE than 6 months</u>.	Yes	I looked for ways to combat vaginal dryness and found/heard about Mona Lisa touch from another survivor.		No	Unchecked	Unchecked	Unchecked	Checked	Unchecked	Unchecked	Unchecked	Unchecked		No		Moderately effective	no	yes	no	no	no	Moderate	Sometimes (about half the time)	A few times this month	A few times this month	A few times (less than half the time)	Low	Low confidence	Sometimes (about half the time)	A few times (less than half the time)	Slightly difficult	A few times (less than half the time)	Slightly difficult	A few times (less than half the time)	Slightly difficult	Moderately dissatisfied	About equally satisfied and dissatisfied	About equally satisfied and dissatisfied	About equally satisfied and dissatisfied	A few times (less than half the time)	A few times (less than half the time)	Moderate
360	Not at all satisfied	No effect		Yes - Please give us a sense of what the doctor/healthcare team suggested you do to manage sexual symptoms and whether you tried it. Please answer in the space that pops up below this question.	Because I went through menopause as a result of treatment, we discussed sexual symptoms related to that, such as vaginal dryness. The nurse practitioner suggested that I try a lubricant.		Yes, I have been for <u>MORE than 6 months</u>.	No		Wasn't necessary for me		Unchecked	Unchecked	Unchecked	Unchecked	Unchecked	Unchecked	Unchecked	Unchecked										High	Most times (more then half the time)	Not at all	More than once per day	Most times (more than half the time)	High	High confidence	Most times (more than half the time)	Almost never or never	Extremely difficult or impossible	Almost never or never	Extremely difficult or impossible	Most times (more than half the time)	Slightly difficult	Very satisfied	Very satisfied	Very satisfied	Very satisfied	A few times (less than half the time)	A few times (less than half the time)	Low
361	Somewhat satisfied	Very much worsened	I have vaginal atrophy which has worsened during my treatment for breast cancer. I find intercourse extremely painful.	No - If not, what prevented you from talking to your doctor/healthcare team about how breast cancer could affect your sex life? Please answer in the space that pops up below this question.		I didn't think about it at the time. My gynaecologist has been helpful.	Yes, I have been for <u>MORE than 6 months</u>.	Yes	I use non oestrogen vaginal creams (Replens or generic pharmacy brand). I found out about this on breast cancer forum. I also found out about using dilators (discussion boards breast cancer forum). I also use vitamin E capsules as suppositories, I insert into vagina, I decided to do this myself as the non-oestrogen creams were very expensive. I swop them every now and then. I worry about using th…		Not sure	Checked	Unchecked	Unchecked	Unchecked	Unchecked	Checked	Unchecked	Unchecked		Yes	My husband is willing to forgo penetration, or penetrate to a lesser degree. He encourages me to buy nice bras that flatter my fake breasts. I am uncomfortable with him touching my radiated breast as it is so hard, and I don't think he is comfortable either. Concealing them works better, as my husband finds them painful to look at, but he is willing and has gotten more accustomed to them now. My …	Slightly effective	yes	yes	yes			Low	Almost never or never	Once	Not at all	Almost always or always	High	High confidence	Almost always or always	Almost never or never	Very difficult	Almost never or never	Very difficult	Almost always or always	Not difficult	Very satisfied	No sexual activity with my partner(s)		Very dissatisfied	Almost always or always	Almost never or never	High
362	Extremely satisfied	Very much worsened	No desire, fear of intimacy as body has changed.	No - If not, what prevented you from talking to your doctor/healthcare team about how breast cancer could affect your sex life? Please answer in the space that pops up below this question.		It hasn't felt relevant yet--I'm busy saving my life first.						Unchecked	Unchecked	Unchecked	Unchecked	Unchecked	Unchecked	Unchecked	Unchecked
363												Unchecked	Unchecked	Unchecked	Unchecked	Unchecked	Unchecked	Unchecked	Unchecked
364	Not at all satisfied	Worsened	Pain in my hips and knees from meds makes it difficult to have intercourse. Oral sex is out due to low white blood count from hormonal meds.	No - If not, what prevented you from talking to your doctor/healthcare team about how breast cancer could affect your sex life? Please answer in the space that pops up below this question.		I was in the office with my adult children - would have been uncomfortable to discuss then.	No, but I intend to in the <u>next 6 months</u>.	Yes	Different positions.		No	Checked	Unchecked	Unchecked	Unchecked	Unchecked	Unchecked	Unchecked	Unchecked		No		Moderately effective	no	no	no	no	yes	Moderate	Sometimes (about half the time)	A few times this month	Once	Almost never or never	Very low	Very low or no confidence	Almost never or never	Almost never or never	Slightly difficult	Almost never or never	Not difficult	Almost never or never	Very difficult	Moderately dissatisfied	Very dissatisfied	Very dissatisfied	Moderately dissatisfied	A few times (less than half the time)	A few times (less than half the time)	Low
365	Very satisfied	Worsened		No - If not, what prevented you from talking to your doctor/healthcare team about how breast cancer could affect your sex life? Please answer in the space that pops up below this question.		I wasn't aware of it having such a negative affect and I really didn't know it was a side affect of Tamoxifen. Maybe my oncologist mentioned it. I was of course dominated by a lot of info, so it could have not remembered.	Yes, I have been for <u>MORE than 6 months</u>.	No		Thinking it will get better		Unchecked	Unchecked	Unchecked	Unchecked	Unchecked	Unchecked	Unchecked	Unchecked										Low	A few times (less than half the time)	Not at all	A few times this month	A few times (less than half the time)	Moderate	Low confidence	A few times (less than half the time)	Sometimes (about half the time)	Difficult	A few times (less than half the time)	Very difficult	Almost never or never	Extremely difficult or impossible	Very dissatisfied	Very satisfied	Very dissatisfied	Very dissatisfied	Most times (more than half the time)	Most times (more than half the time)	High
366	Not at all satisfied	Very much worsened	no libido, vaginal dryness and pain, poor body image after masectomy	Yes - Please give us a sense of what the doctor/healthcare team suggested you do to manage sexual symptoms and whether you tried it. Please answer in the space that pops up below this question.	I had to ask my gynecologist (no one EVER asked me!!). Suggested that I was "too tight" and to stretch my vaginal opening using a candle with a glove. Use coconut oil as a lubricant		Yes, I have been for <u>MORE than 6 months</u>.	No		no desire or interest in sex		Unchecked	Unchecked	Unchecked	Unchecked	Unchecked	Unchecked	Unchecked	Unchecked										Very low or none at all	Almost never or never	Not at all	Once	Almost never or never	Very low	Very low or no confidence	Almost never or never	Almost never or never	Very difficult	Almost never or never	Very difficult	A few times (less than half the time)	Very difficult	Very dissatisfied	Moderately dissatisfied	Moderately satisfied	Moderately dissatisfied	Almost always or always	Almost never or never	Low
367	Very satisfied	Very much worsened	I've not had sex with my husband of 30 years since the lumpectomy	No - If not, what prevented you from talking to your doctor/healthcare team about how breast cancer could affect your sex life? Please answer in the space that pops up below this question.		The subject was never brought up by anyone and I didn't feel I could do It.	No, and I do <u>NOT</u> intend to in the <u>next 6 months</U>.	No		I had a horrible breast surgeon who left me with hideous scars so I feel mutilated and will not let anyone see my breast		Unchecked	Unchecked	Unchecked	Unchecked	Unchecked	Unchecked	Unchecked	Unchecked										Moderate	A few times (less than half the time)	Once a week	Not at all	No sexual activity	No sexual activity	No Sexual Activity	No sexual activity	No sexual activity	No sexual activity	No sexual activity	No sexual activity	Almost always or always	Not difficult	Very satisfied	No sexual activity with my partner(s)	No partner(s)	Very dissatisfied	Did not attempt intercourse	Did not attempt intercourse	Did not attempt intercourse
368	Very satisfied	N/A	I split up with my husband six months before being diagnosed with breast cancer. I was hoping to find another partner, but I've pretty much given up any hope of that.	N/A - I did not speak to my doctor about sexual health issues because they were not relevant to me.			No, and I do <u>NOT</u> intend to in the <u>next 6 months</U>.	N/A				Unchecked	Unchecked	Unchecked	Unchecked	Unchecked	Unchecked	Unchecked	Unchecked											A few times (less than half the time)	A few times this month	Not at all
369	Moderately satisfied	Worsened										Unchecked	Unchecked	Unchecked	Unchecked	Unchecked	Unchecked	Unchecked	Unchecked
370	Not at all satisfied	Very much worsened	I now no longer have a sex life as my husband is not interested in me. He doesn't like deformity.	N/A - I did not speak to my doctor about sexual health issues because they were not relevant to me.			No, and I do <u>NOT</u> intend to in the <u>next 6 months</U>.	No		No desire by either partner.		Unchecked	Unchecked	Unchecked	Unchecked	Unchecked	Unchecked	Unchecked	Unchecked										Very low or none at all	Almost never or never	Not at all	Not at all	No sexual activity	No sexual activity	No Sexual Activity	No sexual activity	No sexual activity	No sexual activity	No sexual activity	No sexual activity	No sexual activity	No sexual activity	No sexual activity	No sexual activity with my partner(s)	Very dissatisfied	Very dissatisfied	Did not attempt intercourse	Did not attempt intercourse	Did not attempt intercourse
371	Very satisfied	Worsened	I am no longer sexually active. I fear showing my misshapen breast to a man.	No - If not, what prevented you from talking to your doctor/healthcare team about how breast cancer could affect your sex life? Please answer in the space that pops up below this question.		My mother was my primary support person (went to all my appointments with me) and it was not a discussion I wanted to have in her presence.	No, but I intend to in the <u>next 6 months</u>.	Yes	I have tried to achieve a symmetrical appearance with non-prescription protheses, e.g. Knitted Knockers and various pads from the sewing store.		No	Unchecked	Unchecked	Checked	Unchecked	Unchecked	Checked	Unchecked	Checked		No		Slightly effective	no	no	no	no	yes	Very low or none at all	Almost never or never	Not at all	Not at all	No sexual activity	No sexual activity	No Sexual Activity	No sexual activity	No sexual activity	No sexual activity	No sexual activity	No sexual activity	No sexual activity	No sexual activity	No sexual activity	No partner(s)	No partner(s)	Moderately dissatisfied	Did not attempt intercourse	Did not attempt intercourse	Did not attempt intercourse
372	Moderately satisfied	Very much worsened	lack of desire	N/A - I did not speak to my doctor about sexual health issues because they were not relevant to me.			Yes, I have been for <u>MORE than 6 months</u>.	No		embrassed		Unchecked	Unchecked	Unchecked	Unchecked	Unchecked	Unchecked	Unchecked	Unchecked										Very low or none at all	Almost never or never	Not at all	Not at all	No sexual activity	No sexual activity	No Sexual Activity	No sexual activity	No sexual activity	No sexual activity	No sexual activity	No sexual activity	No sexual activity	No sexual activity	No sexual activity	No sexual activity with my partner(s)	Very dissatisfied	Very dissatisfied	Did not attempt intercourse	Did not attempt intercourse	Did not attempt intercourse
373	Extremely satisfied	Very much worsened	Extreme pain from the menopause chemotherapy caused! It's almost unbearable and not at all enjoyable. I miss the intimacy with my husband.	Yes - Please give us a sense of what the doctor/healthcare team suggested you do to manage sexual symptoms and whether you tried it. Please answer in the space that pops up below this question.	Not much other than use a lubricant. My PC sent me to a urogynecologist who has been helpful.		Yes, I have been for <u>MORE than 6 months</u>.	Yes	The new Specialist prescribed Valium suppositories mostly I'm just depressed about it		No	Unchecked	Unchecked	Unchecked	Unchecked	Checked	Unchecked	Unchecked	Unchecked		No		Slightly effective	yes	yes	no	no	no	Low	Almost never or never	Not at all	Once
374	Moderately satisfied	Worsened	My husband didn't come near me for 10 months. When we again attempted sexual intercourse, it was very painful for me, unfulfilling for him, and I ended up with a UTI 3 days later. Needless to say, I'm not eager to try again.	No - If not, what prevented you from talking to your doctor/healthcare team about how breast cancer could affect your sex life? Please answer in the space that pops up below this question.		The thought really never occurred to me to be honest. I just wanted to go through the treatment and get it over with.	Yes, I have been for <u>LESS than 6 months</u>.	Yes	The only thing I'm attempting now is trying different products for vaginal lubrication because I'm extremely dry and uncomfortable at times without having sex.		Yes	Checked	Unchecked	Unchecked	Checked	Unchecked	Checked	Unchecked	Unchecked		No		Not effective at all	no	yes	yes	no	no	Low	Almost never or never	Once	Not at all	Almost never or never	Moderate	Low confidence	Most times (more than half the time)	Almost never or never	Extremely difficult or impossible	Almost never or never	Very difficult	Almost always or always	Not difficult	About equally satisfied and dissatisfied	No sexual activity with my partner(s)	Moderately dissatisfied	Moderately dissatisfied	Did not attempt intercourse	Did not attempt intercourse	Did not attempt intercourse
375	Somewhat satisfied	N/A	Not having sex since mastectomy, through chemo, and now tissue expander	N/A - I did not speak to my doctor about sexual health issues because they were not relevant to me.								Unchecked	Unchecked	Unchecked	Unchecked	Unchecked	Unchecked	Unchecked	Unchecked
376	Moderately satisfied	No effect	I am more outgoing.	No - If not, what prevented you from talking to your doctor/healthcare team about how breast cancer could affect your sex life? Please answer in the space that pops up below this question.		It did not come up. And I think it would have embarrassed him. Seriously - sadly.	N/A - I was not affected by sexual functioning issues.	No		No symptoms that are overwhelming. I get hot flushes. I need to drink a lot of fluids as I have occ urethritis without a UTI. I shower after intercourse		Unchecked	Unchecked	Unchecked	Unchecked	Unchecked	Unchecked	Unchecked	Unchecked										Moderate	Sometimes (about half the time)	Once a week	A few times this month	Almost always or always	Moderate	High confidence	Most times (more than half the time)	Almost always or always	Not difficult	Almost always or always	Not difficult	Almost always or always	Not difficult	Very satisfied	Moderately satisfied	Very satisfied	Moderately satisfied	Almost never or never	Almost never or never	Very low or none at all
377	Not at all satisfied	N/A		No - If not, what prevented you from talking to your doctor/healthcare team about how breast cancer could affect your sex life? Please answer in the space that pops up below this question.		I was not having sex due to menopausal symptoms and relationship issues before diagnosis, so if it was mentioned, and I don't recall if it was, I declined any further help.	Yes, I have been for <u>LESS than 6 months</u>.	No		I was afraid to try homemade remedies because one time I tried applying Vitamin E to my vulva and it swelled up terribly. After that I was afraid to try anything not recommended by a provider.		Unchecked	Unchecked	Unchecked	Unchecked	Unchecked	Unchecked	Unchecked	Unchecked										Very low or none at all	Almost never or never	A few times this month	Not at all	No sexual activity	No sexual activity	No Sexual Activity	No sexual activity	No sexual activity	No sexual activity	No sexual activity	No sexual activity	No sexual activity	No sexual activity	No sexual activity	No sexual activity with my partner(s)	Very dissatisfied	Moderately dissatisfied	Did not attempt intercourse	Did not attempt intercourse	Did not attempt intercourse
378	Moderately satisfied	Worsened	Lack of interest, pain during intercourse	Yes - Please give us a sense of what the doctor/healthcare team suggested you do to manage sexual symptoms and whether you tried it. Please answer in the space that pops up below this question.	The discussion was VERY brief and only addressed vaginal dryness. My oncologist prescribed topical estrogen. It helped somewhat for the short time I used it.		Yes, I have been for <u>MORE than 6 months</u>.	Yes	More liberal use of over-the-counter lubricant; switching from old-style KY to something that worked better (AstroGlide)		No	Unchecked	Checked	Unchecked	Unchecked	Unchecked	Unchecked	Unchecked	Unchecked		Yes	Trial-and-error (not sure how to answer this question)	Slightly effective	no	no	no	no	yes	Low	A few times (less than half the time)	Once	Once a week	A few times (less than half the time)	Low		Almost never or never	Almost never or never	Extremely difficult or impossible	Almost never or never	Extremely difficult or impossible	Almost never or never			Very satisfied	About equally satisfied and dissatisfied	About equally satisfied and dissatisfied	Almost always or always	Sometimes (about half the time)	Moderate
379												Unchecked	Unchecked	Unchecked	Unchecked	Unchecked	Unchecked	Unchecked	Unchecked
380	Somewhat satisfied	Worsened	Worsening vaginal dryness due to lack of hormones.	No - If not, what prevented you from talking to your doctor/healthcare team about how breast cancer could affect your sex life? Please answer in the space that pops up below this question.		Embarrassed	Yes, I have been for <u>MORE than 6 months</u>.	N/A				Unchecked	Unchecked	Unchecked	Unchecked	Unchecked	Unchecked	Unchecked	Unchecked										Low	A few times (less than half the time)	A few times this month	Not at all	A few times (less than half the time)	Very low	Moderate confidence	Sometimes (about half the time)	Almost never or never	Very difficult	Almost never or never	Very difficult	Sometimes (about half the time)	Slightly difficult	About equally satisfied and dissatisfied	No sexual activity with my partner(s)	Very dissatisfied	Very dissatisfied	Did not attempt intercourse	Did not attempt intercourse	Did not attempt intercourse
381	Extremely satisfied	Very much worsened	low libido, loss of stimulation in the clitoral area, Painful intercourse	No - If not, what prevented you from talking to your doctor/healthcare team about how breast cancer could affect your sex life? Please answer in the space that pops up below this question.		Wasn't on my mind, didn't know it would be affected.	Yes, I have been for <u>MORE than 6 months</u>.	Yes	self stimulation a couple times/week to keep the blood flow in that area Estrace to help with vaginal atrophy		No	Unchecked	Unchecked	Unchecked	Checked	Checked	Unchecked	Unchecked	Unchecked		No		Slightly effective	yes	no	yes	no	no	Very low or none at all	Almost never or never	A few times this month	Once	A few times (less than half the time)	Low	Low confidence	Most times (more than half the time)	Almost always or always	Not difficult	Almost always or always	Not difficult	Most times (more than half the time)	Slightly difficult	About equally satisfied and dissatisfied	Moderately dissatisfied	Very dissatisfied	Very dissatisfied	Almost always or always	Almost always or always	Moderate
382	Moderately satisfied	No effect		No - If not, what prevented you from talking to your doctor/healthcare team about how breast cancer could affect your sex life? Please answer in the space that pops up below this question.			No, and I do <u>NOT</u> intend to in the <u>next 6 months</U>.	No				Unchecked	Unchecked	Unchecked	Unchecked	Unchecked	Unchecked	Unchecked	Unchecked
383	Extremely satisfied	Very much worsened	Fatigue from Radiotherapy and 3 surgeries	No - If not, what prevented you from talking to your doctor/healthcare team about how breast cancer could affect your sex life? Please answer in the space that pops up below this question.		I was advised of my post therapy options ie. Tamoxifen or oompherectomy, both of which i have turned down due to the effects of Menopause.I am currently going through Menopause and together with the cancer treatment and fatigue as a result I already suffer I decided to refuse oestrogen blocking therapy and Ovary removal.My sex drive has already decreased and having had one injection in my tummy t…	No, but I intend to in the <u>next 6 months</u>.	Yes	Daytime sex is better when I have more energy.Nightime sex is not possible due to fatigue			Unchecked	Unchecked	Unchecked	Unchecked	Unchecked	Checked	Unchecked	Unchecked		No		Slightly effective	no	no	no	no	yes	Low	Almost never or never	A few times this month	Once a week	Most times (more than half the time)	Low	Low confidence	A few times (less than half the time)	Sometimes (about half the time)	Difficult	Sometimes (about half the time)	Slightly difficult	Almost never or never	Extremely difficult or impossible	Very dissatisfied	About equally satisfied and dissatisfied	About equally satisfied and dissatisfied	Moderately dissatisfied	Almost never or never	Almost never or never	Very low or none at all
384	Very satisfied	Worsened		No - If not, what prevented you from talking to your doctor/healthcare team about how breast cancer could affect your sex life? Please answer in the space that pops up below this question.								Unchecked	Unchecked	Unchecked	Unchecked	Unchecked	Unchecked	Unchecked	Unchecked
385	Extremely satisfied	Very much worsened		No - If not, what prevented you from talking to your doctor/healthcare team about how breast cancer could affect your sex life? Please answer in the space that pops up below this question.		The doctors didn't bring it up and I didn't know there would be such a difference	Yes, I have been for <u>MORE than 6 months</u>.	Yes			No	Checked	Unchecked	Unchecked	Unchecked	Unchecked	Unchecked	Unchecked	Unchecked		Yes		Slightly effective	no	no	no	no	yes	Low	Almost never or never	Not at all	Once
386	Moderately satisfied	Very much worsened	Decreased libido and response.	No - If not, what prevented you from talking to your doctor/healthcare team about how breast cancer could affect your sex life? Please answer in the space that pops up below this question.		I didn't realize that treatment would have sexual side effects so I didn't think to ask my doctors and none brought it up.	Yes, I have been for <u>MORE than 6 months</u>.	No		I don't know what to try. I'm looking for answers.		Unchecked	Unchecked	Unchecked	Unchecked	Unchecked	Unchecked	Unchecked	Unchecked										Very low or none at all	Almost never or never	Once	Once a week	Almost never or never	Very low	Very low or no confidence	Almost never or never	Almost never or never	Very difficult	Almost never or never	Very difficult	Almost never or never	Extremely difficult or impossible	Very dissatisfied	Very satisfied	About equally satisfied and dissatisfied	Very dissatisfied	A few times (less than half the time)	A few times (less than half the time)	Low
387	Moderately satisfied	Worsened	I am still recovering from mastectomy and have not yet had reconstruction. This makes me self-conscious about how I look, but I am also not 100% physically in other ways, which makes sexual activity a challenge.	No - If not, what prevented you from talking to your doctor/healthcare team about how breast cancer could affect your sex life? Please answer in the space that pops up below this question.		This concern seemed secondary to everything else, and I only have so much time to talk to the doctors and a lot of information to process.	No, but I intend to in the <u>next 6 months</u>.	No		It hasn't been very long since my surgery and I am still waiting to see how things shake out/how soon things might be able to return to normal on their own.		Unchecked	Unchecked	Unchecked	Unchecked	Unchecked	Unchecked	Unchecked	Unchecked										Low	A few times (less than half the time)	Not at all	Once	Almost always or always	High	Moderate confidence	Almost always or always	Almost always or always	Not difficult	Almost always or always	Not difficult	Almost always or always	Slightly difficult	Moderately satisfied	Moderately satisfied	Moderately dissatisfied	Moderately dissatisfied	Almost never or never	Almost never or never	Very low or none at all
388	Very satisfied	Improved	I'm 11 years from first diagnosis. Finally have overcome body issues and I'm more comfortable with climax and orgasms. Different erogenous zones and I'm not concerned with fear of pregnancy. I'm more centered.	No - If not, what prevented you from talking to your doctor/healthcare team about how breast cancer could affect your sex life? Please answer in the space that pops up below this question.		I am a single woman and mother. My concerns were life and death, paying for treatment. Sex was not on my radar. None of it was ever discussed.	Yes, I have been for <u>MORE than 6 months</u>.	Yes	Reading blogs and other internet research.		No	Unchecked	Unchecked	Unchecked	Unchecked	Unchecked	Checked	Unchecked	Unchecked		No		Moderately effective	yes	no	no	yes	yes	Moderate	Sometimes (about half the time)	Once a week	Once a week	Almost always or always	High	High confidence	Almost always or always	Almost always or always	Not difficult	Most times (more than half the time)	Slightly difficult	Almost always or always	Not difficult	Very satisfied	Moderately satisfied	Very satisfied	Moderately satisfied	Almost never or never	A few times (less than half the time)	Very low or none at all
389	Extremely satisfied	Very much worsened	Sex stopped during my surgical recovery (BMX with DIEP Flap); and pain has all but prevented us from starting it back up	No - If not, what prevented you from talking to your doctor/healthcare team about how breast cancer could affect your sex life? Please answer in the space that pops up below this question.		I never really expected any pain to last past maybe a couple months after surgery; menopause alone was not enough to make it so painful. But those few months of abstaining seemed to turn something pleasurable into something horrifying. In addition, although I understood that I would have no feeling in my reconstructed breasts, I don't think I ever realized how important those sensations were to m…	Yes, I have been for <u>LESS than 6 months</u>.	Yes	Various lubricants, small vibrator (to try to ease my way back to elasticity)		No	Unchecked	Checked	Unchecked	Unchecked	Checked	Unchecked	Unchecked	Unchecked		Yes	My husband has really been patiently going along with whatever I try	Slightly effective	no	yes	no	no	no	Low	A few times (less than half the time)	A few times this month	Once	Almost never or never	Very low	Very low or no confidence	Almost never or never	Almost never or never	Extremely difficult or impossible	Almost never or never	Extremely difficult or impossible	Almost never or never	Extremely difficult or impossible	Very dissatisfied	Moderately satisfied	Moderately satisfied	Very dissatisfied	Almost always or always	Almost always or always	Very high
390	Somewhat satisfied	Very much worsened	Double mastectomy	No - If not, what prevented you from talking to your doctor/healthcare team about how breast cancer could affect your sex life? Please answer in the space that pops up below this question.		Embarrassing topic	Yes, I have been for <u>MORE than 6 months</u>.	No		Don't want to talk about it		Unchecked	Unchecked	Unchecked	Unchecked	Unchecked	Unchecked	Unchecked	Unchecked										Low	Almost never or never	Not at all	Once	A few times (less than half the time)	Low	Low confidence	Almost never or never	A few times (less than half the time)	Not difficult	Almost always or always	Not difficult	A few times (less than half the time)	Slightly difficult	Moderately satisfied	Moderately dissatisfied	Moderately dissatisfied	About equally satisfied and dissatisfied	Almost never or never	Almost never or never	Very low or none at all
391	Very satisfied	Improved	Same husband for 42 years. He has always been attentive to my needs. We had some really honest, vulnerable feeling talks after my first occurrence and single mastectomy. Most were my insecurities about did he still love me and feel attracted to me without one breast. I did have some vaginal dryness during chemo and a little afterwards but Iwas post menopause anyways so some coconut oil or oral se…	Yes - Please give us a sense of what the doctor/healthcare team suggested you do to manage sexual symptoms and whether you tried it. Please answer in the space that pops up below this question.	I talked a little to my gynocologist. It was never mentioned by my oncologist.		No, but I intend to in the <u>next 30 days</u>.	Yes	For a few months after treatment i smoked a little marijuana to help relax me before intercourse. Used some coconut oil for lubricant. Watched a sexy video. Open, honest, vulnerable feeling talks with my spouse. Probably more oral sex than intercourse for a little while. We changed sides of the bed because I was more comfortable when sleeping on my side to have my right side(non mastectomy) on th…		Yes	Unchecked	Checked	Unchecked	Unchecked	Unchecked	Unchecked	Unchecked	Unchecked		Yes	He asks me what feel a good. He takes more time to make sure I'm stimulated. We've been married for 42 years so he has always been concerned that I'm enjoying myself too.	Very effective				yes		Moderate	Most times (more then half the time)	Not at all	Once a week	Almost always or always	Very high		Almost always or always	Almost always or always	Not difficult	Almost always or always	Not difficult	Almost always or always	Not difficult	Very satisfied	Very satisfied	Very satisfied	Very satisfied	Almost never or never	Almost never or never	Very low or none at all
392	Very satisfied	Very much worsened	I have not participated in sexual activity since my diagnosis in September 2017.	N/A - I did not speak to my doctor about sexual health issues because they were not relevant to me.			No, but I intend to in the <u>next 30 days</u>.	No		I have been so sick from treatment, that sexual activity is the last thing I want right now.		Unchecked	Unchecked	Unchecked	Unchecked	Unchecked	Unchecked	Unchecked	Unchecked										Very low or none at all	Almost never or never	Not at all	Not at all	No sexual activity	No sexual activity	No Sexual Activity	No sexual activity	No sexual activity	No sexual activity	No sexual activity	No sexual activity	No sexual activity	No sexual activity	No sexual activity	No sexual activity with my partner(s)	No partner(s)	About equally satisfied and dissatisfied	Did not attempt intercourse	Did not attempt intercourse	Did not attempt intercourse
393	Extremely satisfied	Very much worsened	Loss of libido, vaginal dryness, vaginal pain.	Yes - Please give us a sense of what the doctor/healthcare team suggested you do to manage sexual symptoms and whether you tried it. Please answer in the space that pops up below this question.	Lubricants, longer foreplay.		Yes, I have been for <u>MORE than 6 months</u>.	No		Nobody to talk to.		Unchecked	Unchecked	Unchecked	Unchecked	Unchecked	Unchecked	Unchecked	Unchecked										Low	A few times (less than half the time)	A few times this month	A few times this month	Sometimes (about half the time)	Moderate	Low confidence	Almost never or never	Almost never or never	Extremely difficult or impossible	Almost never or never	Extremely difficult or impossible	Sometimes (about half the time)	Slightly difficult	Moderately dissatisfied	Moderately dissatisfied	Moderately dissatisfied	Very dissatisfied	Most times (more than half the time)	Almost never or never	High
394	Moderately satisfied	Worsened	The loss of nipple stimulation was difficult to adjust to. And the loss of breasts made me feel less feminine and sexual. Almost like the upper half of my body just didn't exist anymore.	No - If not, what prevented you from talking to your doctor/healthcare team about how breast cancer could affect your sex life? Please answer in the space that pops up below this question.		None of my doctors ever brought up the subject of sex or sex after breast cancer. I never asked because I assumed they would just tell me to see a therapist.	Yes, I have been for <u>MORE than 6 months</u>.	Yes	Lubrication. Honest open communication.		No	Checked	Unchecked	Unchecked	Unchecked	Unchecked	Unchecked	Unchecked	Unchecked		Not sure		Moderately effective	no	no	no	no	yes	Moderate	Sometimes (about half the time)	Not at all	A few times this month	Almost always or always	High	High confidence	Most times (more than half the time)	Most times (more than half the time)	Not difficult	Most times (more than half the time)	Not difficult	Almost always or always	Not difficult	Moderately satisfied	Moderately dissatisfied	Very dissatisfied	Moderately dissatisfied	A few times (less than half the time)	Sometimes (about half the time)	Low
395	Very satisfied	Very much worsened	Since I have started taking my hormone inhibitor after chemotherapy, (5 years), I have been unable to have regular intercourse with my husband. We have tried, but it feels like glass shattering inside when he makes penetration. We haven't had sex in 5 years.	No - If not, what prevented you from talking to your doctor/healthcare team about how breast cancer could affect your sex life? Please answer in the space that pops up below this question.		I didn't ask my doctor about it because I didn't realize there would be any issues regarding sex. It didn't even cross my mind that breast cancer could affect my sex life.	Yes, I have been for <u>LESS than 6 months</u>.	Yes	Masturbation and have tried anal sex, but not pleasurable for me, I do it more for my husband.		No	Unchecked	Checked	Unchecked	Unchecked	Unchecked	Unchecked	Unchecked	Unchecked		Yes	We talk about ideas. He has been patient	Slightly effective	no	no	no	no	yes	Very low or none at all	Almost never or never	Once	A few times this month	Almost never or never	Very low	Very low or no confidence	Almost never or never	Almost never or never	Extremely difficult or impossible	Almost never or never	Extremely difficult or impossible	Almost always or always	Slightly difficult	Moderately satisfied	Very dissatisfied	Very dissatisfied	Very dissatisfied	Almost always or always	Almost always or always	Very high
396	Extremely satisfied	Very much worsened		No - If not, what prevented you from talking to your doctor/healthcare team about how breast cancer could affect your sex life? Please answer in the space that pops up below this question.		Didn't know it will become such an issue	No, and I do <u>NOT</u> intend to in the <u>next 6 months</U>.	No				Unchecked	Unchecked	Unchecked	Unchecked	Unchecked	Unchecked	Unchecked	Unchecked										Low	Almost never or never	Not at all	A few times this month	Almost never or never	Very low	Low confidence	Sometimes (about half the time)	Most times (more than half the time)	Not difficult	Most times (more than half the time)	Not difficult	Almost always or always	Difficult	Moderately satisfied	Moderately satisfied	Moderately satisfied	Very dissatisfied	Most times (more than half the time)	Most times (more than half the time)	High
397												Unchecked	Unchecked	Unchecked	Unchecked	Unchecked	Unchecked	Unchecked	Unchecked
398												Unchecked	Unchecked	Unchecked	Unchecked	Unchecked	Unchecked	Unchecked	Unchecked
399												Unchecked	Unchecked	Unchecked	Unchecked	Unchecked	Unchecked	Unchecked	Unchecked
400	Moderately satisfied	N/A	I am single and have had occasional partners. Now, going through treatment and having a tumor in my right breast, I cannot even imagine being naked in front of a partner, much less having sex.	No - If not, what prevented you from talking to your doctor/healthcare team about how breast cancer could affect your sex life? Please answer in the space that pops up below this question.		My doctor referred me to support groups and online informational material. I've read the material but not gone to the group.	No, and I do <u>NOT</u> intend to in the <u>next 6 months</U>.	No		I don't have tons of free time, but I also have difficulty discussing my sex life with strangers.		Unchecked	Unchecked	Unchecked	Unchecked	Unchecked	Unchecked	Unchecked	Unchecked										Moderate	Most times (more then half the time)	Two to three times per week	Not at all	No sexual activity	No sexual activity	No Sexual Activity	No sexual activity	No sexual activity	No sexual activity	No sexual activity	No sexual activity	No sexual activity	No sexual activity	No sexual activity	No partner(s)	No partner(s)	Very dissatisfied	Did not attempt intercourse	Did not attempt intercourse	Did not attempt intercourse
401	Moderately satisfied	Very much worsened	Dryness. It hurts to have intercourse. And just really could care less if I do it.	No - If not, what prevented you from talking to your doctor/healthcare team about how breast cancer could affect your sex life? Please answer in the space that pops up below this question.		I kept telling myself to ask about it but just never did	No, but I intend to in the <u>next 6 months</u>.	N/A				Unchecked	Unchecked	Unchecked	Unchecked	Unchecked	Unchecked	Unchecked	Unchecked										Very low or none at all	Almost never or never	Not at all	Once	Almost never or never	Very low	Very low or no confidence	Sometimes (about half the time)	Almost never or never	Extremely difficult or impossible	Almost never or never	Extremely difficult or impossible	Most times (more than half the time)	Difficult	About equally satisfied and dissatisfied	Moderately satisfied	Moderately satisfied	Moderately dissatisfied	Almost always or always	Most times (more than half the time)	High
402	Very satisfied	Worsened	Painful intercourse	Yes - Please give us a sense of what the doctor/healthcare team suggested you do to manage sexual symptoms and whether you tried it. Please answer in the space that pops up below this question.	Vaginal lubrication		Yes, I have been for <u>MORE than 6 months</u>.	No				Unchecked	Unchecked	Unchecked	Unchecked	Unchecked	Unchecked	Unchecked	Unchecked										Very low or none at all	Almost never or never	Not at all	A few times this month	Almost never or never	Very low	Very low or no confidence	Almost never or never	Almost never or never	Very difficult	Almost never or never	Very difficult	Almost never or never	Very difficult	Very dissatisfied	About equally satisfied and dissatisfied	Very dissatisfied	Moderately dissatisfied	Almost always or always	Almost always or always	High
403												Unchecked	Unchecked	Unchecked	Unchecked	Unchecked	Unchecked	Unchecked	Unchecked
404	Extremely satisfied	Worsened		No - If not, what prevented you from talking to your doctor/healthcare team about how breast cancer could affect your sex life? Please answer in the space that pops up below this question.								Unchecked	Unchecked	Unchecked	Unchecked	Unchecked	Unchecked	Unchecked	Unchecked
405	Extremely satisfied	Improved	None	No - If not, what prevented you from talking to your doctor/healthcare team about how breast cancer could affect your sex life? Please answer in the space that pops up below this question.		I knew it wouldn't affect my sex life	N/A - I was not affected by sexual functioning issues.	N/A				Unchecked	Unchecked	Unchecked	Unchecked	Unchecked	Unchecked	Unchecked	Unchecked
406												Unchecked	Unchecked	Unchecked	Unchecked	Unchecked	Unchecked	Unchecked	Unchecked
407	Extremely satisfied	Worsened	Self conscious about my mastectomy	No - If not, what prevented you from talking to your doctor/healthcare team about how breast cancer could affect your sex life? Please answer in the space that pops up below this question.			No, and I do <u>NOT</u> intend to in the <u>next 6 months</U>.	No		Scared to		Unchecked	Unchecked	Unchecked	Unchecked	Unchecked	Unchecked	Unchecked	Unchecked										High	Most times (more then half the time)	Once	Two to three times per week	Most times (more than half the time)	Moderate	Moderate confidence	Sometimes (about half the time)	Sometimes (about half the time)	Slightly difficult	Sometimes (about half the time)	Slightly difficult	Most times (more than half the time)	Not difficult	About equally satisfied and dissatisfied	Moderately satisfied	Very satisfied	Very satisfied	A few times (less than half the time)	A few times (less than half the time)	Very low or none at all
408	Very satisfied	Worsened	Discomfort, pain, lack of libido	No - If not, what prevented you from talking to your doctor/healthcare team about how breast cancer could affect your sex life? Please answer in the space that pops up below this question.		Hasn't been brought up	Yes, I have been for <u>MORE than 6 months</u>.	Yes	Vaginal lubrication with vaginal syringe		No	Unchecked	Checked	Unchecked	Unchecked	Unchecked	Unchecked	Unchecked	Unchecked		Yes	Working with me trying different things	Moderately effective	no	no	no	yes	no	Low	A few times (less than half the time)	Not at all	Once a week	A few times (less than half the time)	High	Moderate confidence	Most times (more than half the time)	A few times (less than half the time)	Very difficult	Almost always or always	Slightly difficult	Almost always or always	Not difficult	Very satisfied	Very satisfied	Very satisfied	Very satisfied	Almost always or always	Almost always or always	High
409	Extremely satisfied	Very much worsened	I feel no sexual desire I have had a bilateral mastectomy	No - If not, what prevented you from talking to your doctor/healthcare team about how breast cancer could affect your sex life? Please answer in the space that pops up below this question.		Doctor never mentioned it	No, but I intend to in the <u>next 6 months</u>.	No		I don't feel sexual		Unchecked	Unchecked	Unchecked	Unchecked	Unchecked	Unchecked	Unchecked	Unchecked										Low	Almost never or never	A few times this month	Not at all	A few times (less than half the time)	Very low	No Sexual Activity	No sexual activity	No sexual activity	No sexual activity	No sexual activity	No sexual activity	No sexual activity	No sexual activity	No sexual activity	No partner(s)	No partner(s)	Very dissatisfied	Did not attempt intercourse	Did not attempt intercourse	Did not attempt intercourse
410				N/A - I did not speak to my doctor about sexual health issues because they were not relevant to me.								Unchecked	Unchecked	Unchecked	Unchecked	Unchecked	Unchecked	Unchecked	Unchecked
411												Unchecked	Unchecked	Unchecked	Unchecked	Unchecked	Unchecked	Unchecked	Unchecked
412												Unchecked	Unchecked	Unchecked	Unchecked	Unchecked	Unchecked	Unchecked	Unchecked
413												Unchecked	Unchecked	Unchecked	Unchecked	Unchecked	Unchecked	Unchecked	Unchecked
414	Very satisfied	Worsened	Pain	N/A - I did not speak to my doctor about sexual health issues because they were not relevant to me.			Yes, I have been for <u>MORE than 6 months</u>.	No		Pain		Unchecked	Unchecked	Unchecked	Unchecked	Unchecked	Unchecked	Unchecked	Unchecked										Very low or none at all	Almost never or never	Not at all	Not at all
415	Extremely satisfied	Very much worsened	I experience servere pain during penetration, dryness, lack of interest, fatigue and anxiety.	Yes - Please give us a sense of what the doctor/healthcare team suggested you do to manage sexual symptoms and whether you tried it. Please answer in the space that pops up below this question.	My dotor presrcibed medication which cause side effects such as rash, hot flashes and fatigue.		Yes, I have been for <u>MORE than 6 months</u>.	Yes	I have used different arousal products to assist my sexual enhancement.		Not sure	Unchecked	Unchecked	Unchecked	Unchecked	Unchecked	Checked	Unchecked	Unchecked		Yes	Patience	Moderately effective	no	yes	no	yes	yes	Moderate	Sometimes (about half the time)	Not at all	Two to three times per week	A few times (less than half the time)	Low	Very low or no confidence	A few times (less than half the time)	Sometimes (about half the time)	Slightly difficult	Sometimes (about half the time)	Difficult	Sometimes (about half the time)	Difficult	Moderately satisfied	Moderately satisfied	Moderately satisfied	Moderately satisfied	Almost always or always	Almost always or always	Very high
416												Unchecked	Unchecked	Unchecked	Unchecked	Unchecked	Unchecked	Unchecked	Unchecked
417	Moderately satisfied	Very much worsened	early menopause--extreme pain with intercourse, lack of sexual drive	No - If not, what prevented you from talking to your doctor/healthcare team about how breast cancer could affect your sex life? Please answer in the space that pops up below this question.		doctor never asked	Yes, I have been for <u>MORE than 6 months</u>.	No		didn't know what I could do		Unchecked	Unchecked	Unchecked	Unchecked	Unchecked	Unchecked	Unchecked	Unchecked										Low	Almost never or never	Not at all	Not at all	No sexual activity	No sexual activity	No Sexual Activity	No sexual activity	No sexual activity	No sexual activity	No sexual activity	No sexual activity	No sexual activity	No sexual activity	No sexual activity	No sexual activity with my partner(s)	Very dissatisfied	Very dissatisfied	Did not attempt intercourse		Did not attempt intercourse
418	Moderately satisfied	Worsened	Vaginal dryness. Decreased desire	No - If not, what prevented you from talking to your doctor/healthcare team about how breast cancer could affect your sex life? Please answer in the space that pops up below this question.		Was most concerned about survival at the time	No, and I do <u>NOT</u> intend to in the <u>next 6 months</U>.	No		Highly allergic		Unchecked	Unchecked	Unchecked	Unchecked	Unchecked	Unchecked	Unchecked	Unchecked										Low	A few times (less than half the time)	Not at all	A few times this month	A few times (less than half the time)	Moderate	Low confidence		A few times (less than half the time)	Very difficult	Almost never or never	Very difficult	A few times (less than half the time)	Very difficult	Very dissatisfied	Very dissatisfied	Very dissatisfied	Very dissatisfied	Almost always or always	Almost always or always	Very high
419	Moderately satisfied	Worsened	I found I have no interest in sex anymore.. Not sure if it's just age or breast cancer	N/A - I did not speak to my doctor about sexual health issues because they were not relevant to me.			No, and I do <u>NOT</u> intend to in the <u>next 6 months</U>.	No		Thought it was just me. Never contacted my sex life with breast cancer		Unchecked	Unchecked	Unchecked	Unchecked	Unchecked	Unchecked	Unchecked	Unchecked										Low	A few times (less than half the time)	A few times this month	Once a week	A few times (less than half the time)	Low	Low confidence	A few times (less than half the time)	Sometimes (about half the time)	Slightly difficult	Sometimes (about half the time)	Slightly difficult	Almost never or never	Very difficult	Moderately dissatisfied	About equally satisfied and dissatisfied	Moderately dissatisfied	About equally satisfied and dissatisfied	A few times (less than half the time)	Almost never or never	Low
420	Moderately satisfied	Very much worsened	The decrease in estrogen has caused significant vaginal changes, dryness and thinning of tissue leading to painful intercourse as well as diminished desire. Using lubricants help only so much. There are times it is very painful. I want to want to have sex so badly but I just don't and I feel terrible for my husband of 32 years. I love him and he still finds me desirable and sexy even after mastec…	Yes - Please give us a sense of what the doctor/healthcare team suggested you do to manage sexual symptoms and whether you tried it. Please answer in the space that pops up below this question.	My various doctors did not bring up the subject to me, but I had to be the one to raise the topic with my surgeon and oncologist. I have chronic endometriosis and had had a TAH BSO when I was 29 for severe pelvic pain. I have been on many forms of hormone manipulation since then, and have gone thru menopause symptoms many times. Ultimately I was on an oral dose of HRT when diagnosed and was told …		Yes, I have been for <u>MORE than 6 months</u>.	Yes	Started using coconut oil as a personal lubricant- cheaper and has benefits of supposed antibacterial and anti fungal properties. Have always modified positions due to endo, but no HRT for a year made orgasms even more difficult to attain. Occasionally a personal vibrator helps but if I do my kegal exercises properly and regularly, that helps quite a bit as well.		No	Checked	Unchecked	Unchecked	Unchecked	Checked	Checked	Unchecked	Unchecked		Yes	My husband of 32 years has a very positive attitude and has always told me I am beautiful. I was a full time RN for 20 years, then went on disability due to chronic pain. After each of my surgeries, instead of having a home care RN come do the dressings, my husband helped me. I felt it was a good way to keep him involved and to see what was happening to me. I never hid my scars from him. He touch…	Moderately effective	no	yes	no	no	no	Low	Almost never or never	Not at all	Two to three times per week	Almost never or never	Very low	Low confidence	Almost never or never	Almost never or never	Very difficult	Almost never or never	Very difficult	Almost never or never	Very difficult	Very dissatisfied	Moderately satisfied	Very dissatisfied	Very dissatisfied	Most times (more than half the time)	A few times (less than half the time)	Moderate
421												Unchecked	Unchecked	Unchecked	Unchecked	Unchecked	Unchecked	Unchecked	Unchecked
422	Very satisfied	Worsened	Sometimes afraid to let my husband touch my breast.	No - If not, what prevented you from talking to your doctor/healthcare team about how breast cancer could affect your sex life? Please answer in the space that pops up below this question.			N/A - I was not affected by sexual functioning issues.	N/A				Unchecked	Unchecked	Unchecked	Unchecked	Unchecked	Unchecked	Unchecked	Unchecked										Moderate	Sometimes (about half the time)	Not at all	Two to three times per week	Sometimes (about half the time)	Moderate	Moderate confidence	Sometimes (about half the time)	Most times (more than half the time)	Not difficult	Most times (more than half the time)	Not difficult	Sometimes (about half the time)	Not difficult	About equally satisfied and dissatisfied	About equally satisfied and dissatisfied	About equally satisfied and dissatisfied	Moderately satisfied	Almost never or never	Almost never or never	Very low or none at all
423												Unchecked	Unchecked	Unchecked	Unchecked	Unchecked	Unchecked	Unchecked	Unchecked
424												Unchecked	Unchecked	Unchecked	Unchecked	Unchecked	Unchecked	Unchecked	Unchecked
425												Unchecked	Unchecked	Unchecked	Unchecked	Unchecked	Unchecked	Unchecked	Unchecked
426	Moderately satisfied	Very much worsened	Vaginal dryness causing severe pain with intercourse.	No - If not, what prevented you from talking to your doctor/healthcare team about how breast cancer could affect your sex life? Please answer in the space that pops up below this question.		It was not a priority or concern since I was consumed with dealing with treatment and survivorship being diagnosed Stage IV	No, but I intend to in the <u>next 6 months</u>.	No		I am uncomfortable discussing it with others		Unchecked	Unchecked	Unchecked	Unchecked	Unchecked	Unchecked	Unchecked	Unchecked										Very low or none at all	Almost never or never	Not at all	Not at all	No sexual activity	No sexual activity	No Sexual Activity	No sexual activity	No sexual activity	No sexual activity	No sexual activity	No sexual activity	No sexual activity	No sexual activity	No sexual activity	No sexual activity with my partner(s)	About equally satisfied and dissatisfied	About equally satisfied and dissatisfied	Did not attempt intercourse	Did not attempt intercourse	Did not attempt intercourse
427	Moderately satisfied	Very much worsened		No - If not, what prevented you from talking to your doctor/healthcare team about how breast cancer could affect your sex life? Please answer in the space that pops up below this question.		The doctors did not bring it up.	Yes, I have been for <u>MORE than 6 months</u>.	N/A				Unchecked	Unchecked	Unchecked	Unchecked	Unchecked	Unchecked	Unchecked	Unchecked										Very low or none at all	Almost never or never	Not at all	Not at all	Almost never or never	Very low	Very low or no confidence	Almost never or never	Almost never or never	Extremely difficult or impossible	Almost never or never	Extremely difficult or impossible	Almost never or never	Extremely difficult or impossible	Very dissatisfied	Very dissatisfied	Very dissatisfied	Very dissatisfied	Did not attempt intercourse	Did not attempt intercourse	Did not attempt intercourse
428												Unchecked	Unchecked	Unchecked	Unchecked	Unchecked	Unchecked	Unchecked	Unchecked
429	Somewhat satisfied	Worsened	No urge or drive				Yes, I have been for <u>MORE than 6 months</u>.	Yes				Unchecked	Unchecked	Unchecked	Unchecked	Unchecked	Unchecked	Unchecked	Unchecked		Yes	Trying different ways that stimulate both of us	Moderately effective				yes		Moderate	Sometimes (about half the time)	Not at all	Not at all	Sometimes (about half the time)	Low	Moderate confidence	A few times (less than half the time)	A few times (less than half the time)	Slightly difficult	Sometimes (about half the time)	Slightly difficult	A few times (less than half the time)	Slightly difficult	Moderately dissatisfied		Moderately dissatisfied	About equally satisfied and dissatisfied	A few times (less than half the time)	Sometimes (about half the time)	Low
430	Extremely satisfied	Improved	My husband and I have learned how to please each other in many different ways using a lot of different stimulants because of my lack of hormones.	No - If not, what prevented you from talking to your doctor/healthcare team about how breast cancer could affect your sex life? Please answer in the space that pops up below this question.			Yes, I have been for <u>MORE than 6 months</u>.	Yes	Using sex toys, lubricants, videos		Yes	Unchecked	Checked	Unchecked	Unchecked	Unchecked	Unchecked	Unchecked	Unchecked		Yes	We have tried experiments together and have brain stormed together	Very effective	no	no	no	no	yes	High	Most times (more then half the time)	Once a week	Once a week	Most times (more than half the time)	Moderate	High confidence	Most times (more than half the time)	Most times (more than half the time)	Slightly difficult	Sometimes (about half the time)	Difficult	Most times (more than half the time)	Slightly difficult	Moderately satisfied	Very satisfied	Very satisfied	Very satisfied	Almost never or never	Almost never or never	Very low or none at all
431	Extremely satisfied	Improved	Mayor deseo sexual Mejor lubricacion	N/A - I did not speak to my doctor about sexual health issues because they were not relevant to me.			N/A - I was not affected by sexual functioning issues.	N/A				Unchecked	Unchecked	Unchecked	Unchecked	Unchecked	Unchecked	Unchecked	Unchecked										Very high	Most times (more then half the time)	Two to three times per week	Not at all
432												Unchecked	Unchecked	Unchecked	Unchecked	Unchecked	Unchecked	Unchecked	Unchecked
433												Unchecked	Unchecked	Unchecked	Unchecked	Unchecked	Unchecked	Unchecked	Unchecked
434												Unchecked	Unchecked	Unchecked	Unchecked	Unchecked	Unchecked	Unchecked	Unchecked
435	Moderately satisfied	N/A	have not had sex since being diagnosed in August 2014	No - If not, what prevented you from talking to your doctor/healthcare team about how breast cancer could affect your sex life? Please answer in the space that pops up below this question.		I was more focused on getting the cancer out and being cancer-free that I didn't think to ask.	No, but I intend to in the <u>next 6 months</u>.	No		no interest. feel like that part of my life is done.		Unchecked	Unchecked	Unchecked	Unchecked	Unchecked	Unchecked	Unchecked	Unchecked										Very low or none at all	Almost never or never	Not at all	Not at all	No sexual activity	No sexual activity	No Sexual Activity	No sexual activity	No sexual activity	No sexual activity	No sexual activity	No sexual activity	No sexual activity	No sexual activity	No sexual activity	No sexual activity with my partner(s)	About equally satisfied and dissatisfied	About equally satisfied and dissatisfied	Did not attempt intercourse	Did not attempt intercourse	Did not attempt intercourse
436	Very satisfied	Very much worsened	No desire and painful intercourse	No - If not, what prevented you from talking to your doctor/healthcare team about how breast cancer could affect your sex life? Please answer in the space that pops up below this question.		Wasn't aware that it would affect me so bad	No, but I intend to in the <u>next 30 days</u>.	Yes	OTC products		Not sure	Unchecked	Unchecked	Unchecked	Checked	Unchecked	Unchecked	Unchecked	Unchecked		Yes		Slightly effective	no	no	yes	no	no	Very low or none at all	Almost never or never	Once	Once	Almost never or never	Very low	Very low or no confidence	Almost never or never	Almost never or never	Very difficult	A few times (less than half the time)	Difficult	Almost never or never	Very difficult	Very dissatisfied	Moderately satisfied	Very dissatisfied	Very dissatisfied	Almost always or always	Most times (more than half the time)	High
437												Unchecked	Unchecked	Unchecked	Unchecked	Unchecked	Unchecked	Unchecked	Unchecked
438	Extremely satisfied	Worsened		N/A - I did not speak to my doctor about sexual health issues because they were not relevant to me.								Unchecked	Unchecked	Unchecked	Unchecked	Unchecked	Unchecked	Unchecked	Unchecked
439	Moderately satisfied	Worsened	Adjusting to not having nipple sensation and lower libido	N/A - I did not speak to my doctor about sexual health issues because they were not relevant to me.			No, but I intend to in the <u>next 6 months</u>.	No		Not sexually active with another person		Unchecked	Unchecked	Unchecked	Unchecked	Unchecked	Unchecked	Unchecked	Unchecked										Low	A few times (less than half the time)	A few times this month	Not at all
440	Moderately satisfied	Worsened		Yes - Please give us a sense of what the doctor/healthcare team suggested you do to manage sexual symptoms and whether you tried it. Please answer in the space that pops up below this question.			Yes, I have been for <u>MORE than 6 months</u>.	No				Unchecked	Unchecked	Unchecked	Unchecked	Unchecked	Unchecked	Unchecked	Unchecked										Low	Almost never or never	Not at all	Once	A few times (less than half the time)	Low	Moderate confidence	Almost never or never	A few times (less than half the time)	Difficult	Almost never or never	Difficult	A few times (less than half the time)	Not difficult	Moderately satisfied	Moderately satisfied	Moderately satisfied	About equally satisfied and dissatisfied	Almost always or always	Almost always or always	Moderate
441	Moderately satisfied	Very much worsened		No - If not, what prevented you from talking to your doctor/healthcare team about how breast cancer could affect your sex life? Please answer in the space that pops up below this question.		I never brought up until this last September 2017	Yes, I have been for <u>MORE than 6 months</u>.	No		My husband is experiencing some sexual issues		Unchecked	Unchecked	Unchecked	Unchecked	Unchecked	Unchecked	Unchecked	Unchecked										Moderate	Sometimes (about half the time)	A few times this month	Not at all
442	Very satisfied	Worsened	Little to no desire and painful intercourse	Yes - Please give us a sense of what the doctor/healthcare team suggested you do to manage sexual symptoms and whether you tried it. Please answer in the space that pops up below this question.	Use lubricants		Yes, I have been for <u>MORE than 6 months</u>.	No		Embarrassment		Unchecked	Unchecked	Unchecked	Unchecked	Unchecked	Unchecked	Unchecked	Unchecked										Very low or none at all	Almost never or never	Not at all	Once	Almost never or never	Low	Low confidence	Almost never or never	Almost never or never	Extremely difficult or impossible	Almost never or never	Extremely difficult or impossible	Almost never or never	Extremely difficult or impossible	Very dissatisfied	About equally satisfied and dissatisfied	About equally satisfied and dissatisfied	Moderately dissatisfied	Most times (more than half the time)	Most times (more than half the time)	High
443	Very satisfied	Very much worsened	No desire. Very self conscious.	N/A - I did not speak to my doctor about sexual health issues because they were not relevant to me.			Yes, I have been for <u>MORE than 6 months</u>.	N/A				Unchecked	Unchecked	Unchecked	Unchecked	Unchecked	Unchecked	Unchecked	Unchecked										Very low or none at all	Almost never or never	A few times this month	Not at all	A few times (less than half the time)	Very low	Very low or no confidence	Almost never or never	Almost never or never	Very difficult	Almost never or never	Very difficult	A few times (less than half the time)	Slightly difficult	Moderately dissatisfied	Moderately dissatisfied	Moderately dissatisfied	Very dissatisfied	Did not attempt intercourse	Did not attempt intercourse	Did not attempt intercourse
444	Moderately satisfied	Very much worsened	Since I am taking Arimidex, I experience vaginal dryness. We have tried vaginal lubricants, but it makes my husband's ED problems worse, even though he uses injections to help with his erections.	No - If not, what prevented you from talking to your doctor/healthcare team about how breast cancer could affect your sex life? Please answer in the space that pops up below this question.		At first I was most concerned about surviving cancer. Now that I am healthy, I want to get back to a more satisfying sex life.	Yes, I have been for <u>MORE than 6 months</u>.	Yes	Vaginal lubricants were not satisfactory since there was not enough friction for me or my husband. He has ED and uses injections and oral medications. Manual stimulation helps me, but the orgasm is much less satisfying.		No	Checked	Checked	Unchecked	Checked	Checked	Checked	Unchecked	Unchecked		Yes	We talk about problems and options and try out new things. Still a little awkward.	Slightly effective	no	no	no	no	no	Moderate	Sometimes (about half the time)	Once	Once a week	Sometimes (about half the time)	Low	Low confidence	A few times (less than half the time)	A few times (less than half the time)	Very difficult	Sometimes (about half the time)	Slightly difficult	Almost never or never	Very difficult	Very dissatisfied	Very satisfied	About equally satisfied and dissatisfied	Moderately dissatisfied	A few times (less than half the time)	Almost never or never	Low
445	Moderately satisfied	Worsened	No desire	N/A - I did not speak to my doctor about sexual health issues because they were not relevant to me.			No, and I do <u>NOT</u> intend to in the <u>next 6 months</U>.	N/A				Unchecked	Unchecked	Unchecked	Unchecked	Unchecked	Unchecked	Unchecked	Unchecked										Low	Almost never or never	Not at all	Not at all	No sexual activity	No sexual activity	No Sexual Activity	No sexual activity	No sexual activity	No sexual activity	No sexual activity	No sexual activity	No sexual activity	No sexual activity	No sexual activity	No sexual activity with my partner(s)	No partner(s)	Very dissatisfied	Did not attempt intercourse	Did not attempt intercourse	Did not attempt intercourse
446	Somewhat satisfied	No effect		N/A - I did not speak to my doctor about sexual health issues because they were not relevant to me.			No, and I do <u>NOT</u> intend to in the <u>next 6 months</U>.	Yes	Friend		No	Checked	Unchecked	Unchecked	Unchecked	Unchecked	Unchecked	Unchecked	Unchecked		No		Moderately effective	no	no	no	no	yes	High	Sometimes (about half the time)	Once a week	Not at all	Sometimes (about half the time)	High	Very high confidence	Almost always or always	A few times (less than half the time)	Difficult	Sometimes (about half the time)	Slightly difficult	Almost always or always	Not difficult	Very satisfied	No sexual activity with my partner(s)		Moderately satisfied	Did not attempt intercourse	Did not attempt intercourse	Did not attempt intercourse
447												Unchecked	Unchecked	Unchecked	Unchecked	Unchecked	Unchecked	Unchecked	Unchecked
448	Very satisfied	Worsened	Not feeling sexy enough Lack of lubrication Can't reach orgasm Can't wear sexy lingerie like I use too due to prostectics	Yes - Please give us a sense of what the doctor/healthcare team suggested you do to manage sexual symptoms and whether you tried it. Please answer in the space that pops up below this question.	Try various types of toys, lubricants & romantic settings							Unchecked	Unchecked	Unchecked	Unchecked	Unchecked	Unchecked	Unchecked	Unchecked
449	Very satisfied	Very much worsened	Breast which was operated on is still tender to touch. Extreme vaginal dryness. Hot flushes. Less responsive to stimulation.	No - If not, what prevented you from talking to your doctor/healthcare team about how breast cancer could affect your sex life? Please answer in the space that pops up below this question.		Embarrassing to talk about sexual problems.	Yes, I have been for <u>MORE than 6 months</u>.	No		I really don't know how to help with the problems I have.		Unchecked	Unchecked	Unchecked	Unchecked	Unchecked	Unchecked	Unchecked	Unchecked										Low	A few times (less than half the time)	Not at all	A few times this month	A few times (less than half the time)	Low	Low confidence	A few times (less than half the time)	Almost never or never	Extremely difficult or impossible	Almost never or never	Extremely difficult or impossible	A few times (less than half the time)	Very difficult	Very dissatisfied	Moderately dissatisfied	Moderately dissatisfied	Moderately dissatisfied	Almost always or always	Almost always or always	Very high
450												Unchecked	Unchecked	Unchecked	Unchecked	Unchecked	Unchecked	Unchecked	Unchecked
451												Unchecked	Unchecked	Unchecked	Unchecked	Unchecked	Unchecked	Unchecked	Unchecked
452	Very satisfied	Very much worsened	Vaginal atrophy, clitoral atrophy, dryness, low libido, depression and anxiety	No - If not, what prevented you from talking to your doctor/healthcare team about how breast cancer could affect your sex life? Please answer in the space that pops up below this question.		He and she never told me of these side effects	Yes, I have been for <u>LESS than 6 months</u>.	No		Ignorance		Unchecked	Unchecked	Unchecked	Unchecked	Unchecked	Unchecked	Unchecked	Unchecked										Very low or none at all	Almost never or never	Once	Not at all	No sexual activity	No sexual activity	No Sexual Activity	No sexual activity	No sexual activity	No sexual activity	No sexual activity	No sexual activity	No sexual activity	No sexual activity	No sexual activity	No partner(s)	No partner(s)	Very dissatisfied	Did not attempt intercourse	Did not attempt intercourse	Did not attempt intercourse
453												Unchecked	Unchecked	Unchecked	Unchecked	Unchecked	Unchecked	Unchecked	Unchecked
454	Not at all satisfied	Very much worsened		N/A - I did not speak to my doctor about sexual health issues because they were not relevant to me.			No, but I intend to in the <u>next 6 months</u>.	Yes	Sex toys		No	Unchecked	Unchecked	Checked	Unchecked	Unchecked	Unchecked	Unchecked	Unchecked		No		Moderately effective	no	no	no	no	yes	Low	Almost never or never	Not at all	Not at all	No sexual activity	No sexual activity	No Sexual Activity	No sexual activity	No sexual activity	No sexual activity	No sexual activity	No sexual activity	No sexual activity	No sexual activity	No sexual activity	No sexual activity with my partner(s)	Very dissatisfied	Very dissatisfied	Did not attempt intercourse	Did not attempt intercourse	Did not attempt intercourse
455	Moderately satisfied	Very much worsened	I can no longer have intercourse with penetration and haven't had an orgasm in years.	Yes - Please give us a sense of what the doctor/healthcare team suggested you do to manage sexual symptoms and whether you tried it. Please answer in the space that pops up below this question.	Lubricants suggested. Not much help at all.		Yes, I have been for <u>MORE than 6 months</u>.	Yes	Acceotance of limits.		No	Checked	Unchecked	Unchecked	Unchecked	Unchecked	Unchecked	Unchecked	Unchecked		Yes	I am able to satify his needs woth help from him and suggestions.	Slightly effective	no	yes	no	yes	no	Very low or none at all	Almost never or never	Not at all	Once a week	Almost never or never	Very low	Very low or no confidence	Almost never or never	Almost never or never	Extremely difficult or impossible	Almost never or never	Extremely difficult or impossible	Almost never or never	Extremely difficult or impossible	Very dissatisfied	Very satisfied	Very satisfied	Moderately satisfied	Almost always or always	Did not attempt intercourse	Moderate
456												Unchecked	Unchecked	Unchecked	Unchecked	Unchecked	Unchecked	Unchecked	Unchecked
457	Extremely satisfied	Worsened		No - If not, what prevented you from talking to your doctor/healthcare team about how breast cancer could affect your sex life? Please answer in the space that pops up below this question.		Doctor was not in favor of synthetic hormones. I had ERP tumor and was Her2Neu+.	No, and I do <u>NOT</u> intend to in the <u>next 6 months</U>.	Yes	Sex toys, etc.		No	Unchecked	Checked	Unchecked	Unchecked	Unchecked	Unchecked	Unchecked	Unchecked		Yes		Moderately effective	no	no	no	no	yes	Moderate	Sometimes (about half the time)	A few times this month	Almost every day	Most times (more than half the time)	Moderate	High confidence	Most times (more than half the time)	Sometimes (about half the time)	Slightly difficult	Most times (more than half the time)	Not difficult	Most times (more than half the time)	Slightly difficult	Moderately satisfied	Very satisfied	Very satisfied	Moderately satisfied	Almost never or never	Almost never or never	Very low or none at all
458												Unchecked	Unchecked	Unchecked	Unchecked	Unchecked	Unchecked	Unchecked	Unchecked
459	Extremely satisfied	Very much worsened	Area of breast that was radiated does "not work". I was not in menopause until after the first chemo tx and the symptoms are severe and continue to be. The hot flashes are horrible and vaginal dryness is an issue as well	No - If not, what prevented you from talking to your doctor/healthcare team about how breast cancer could affect your sex life? Please answer in the space that pops up below this question.			No, but I intend to in the <u>next 30 days</u>.	No		Have not discussed with anyone but GYN physician		Unchecked	Unchecked	Unchecked	Unchecked	Unchecked	Unchecked	Unchecked	Unchecked										Low	Almost never or never	Once	Not at all	No sexual activity	No sexual activity	Very low or no confidence	No sexual activity	No sexual activity	No sexual activity	No sexual activity	No sexual activity	No sexual activity	No sexual activity	No sexual activity	No sexual activity with my partner(s)	No partner(s)	Very dissatisfied	Did not attempt intercourse	Did not attempt intercourse	Did not attempt intercourse
460												Unchecked	Unchecked	Unchecked	Unchecked	Unchecked	Unchecked	Unchecked	Unchecked
461	Very satisfied	Worsened		N/A - I did not speak to my doctor about sexual health issues because they were not relevant to me.			N/A - I was not affected by sexual functioning issues.	No				Unchecked	Unchecked	Unchecked	Unchecked	Unchecked	Unchecked	Unchecked	Unchecked										Moderate	Sometimes (about half the time)	Not at all	Not at all
462	Very satisfied	Worsened		No - If not, what prevented you from talking to your doctor/healthcare team about how breast cancer could affect your sex life? Please answer in the space that pops up below this question.			Yes, I have been for <u>MORE than 6 months</u>.	Yes			No	Checked	Unchecked	Unchecked	Unchecked	Unchecked	Unchecked	Unchecked	Unchecked		No		Slightly effective	yes					Very low or none at all	A few times (less than half the time)	A few times this month	Not at all	No sexual activity	No sexual activity	High confidence	Almost always or always	Almost never or never	Extremely difficult or impossible	Almost never or never	Extremely difficult or impossible	Almost always or always	Not difficult	Very satisfied	About equally satisfied and dissatisfied		Moderately dissatisfied	Did not attempt intercourse	Did not attempt intercourse	Did not attempt intercourse
463												Unchecked	Unchecked	Unchecked	Unchecked	Unchecked	Unchecked	Unchecked	Unchecked
464	Very satisfied	Very much worsened	cannot have intercourse due to pain and burning	No - If not, what prevented you from talking to your doctor/healthcare team about how breast cancer could affect your sex life? Please answer in the space that pops up below this question.								Unchecked	Unchecked	Unchecked	Unchecked	Unchecked	Unchecked	Unchecked	Unchecked
465	Somewhat satisfied	Very much worsened	Feeling undesirable, difficulty in arousal, partner's hesitation and uncertainty in participation.	No - If not, what prevented you from talking to your doctor/healthcare team about how breast cancer could affect your sex life? Please answer in the space that pops up below this question.		I just didn't think of if. Too focused on survival.	No, and I do <u>NOT</u> intend to in the <u>next 6 months</U>.	Yes	Self pleasuring, vibrator, reading or listening to erotica		Yes	Checked	Unchecked	Unchecked	Unchecked	Unchecked	Unchecked	Unchecked	Checked		No		Slightly effective	no	no	no	no	yes	High	Sometimes (about half the time)	Once	Not at all	Almost never or never	Very low	Low confidence	Almost never or never	Almost never or never	Not difficult	Almost never or never	Extremely difficult or impossible	Almost never or never	Extremely difficult or impossible	Very dissatisfied	No sexual activity with my partner(s)	Very dissatisfied	Very dissatisfied	Did not attempt intercourse	Did not attempt intercourse	Did not attempt intercourse
466	Somewhat satisfied	Very much worsened		Yes - Please give us a sense of what the doctor/healthcare team suggested you do to manage sexual symptoms and whether you tried it. Please answer in the space that pops up below this question.			No, and I do <u>NOT</u> intend to in the <u>next 6 months</U>.	No				Unchecked	Unchecked	Unchecked	Unchecked	Unchecked	Unchecked	Unchecked	Unchecked
467	Very satisfied	Very much worsened		No - If not, what prevented you from talking to your doctor/healthcare team about how breast cancer could affect your sex life? Please answer in the space that pops up below this question.			No, and I do <u>NOT</u> intend to in the <u>next 6 months</U>.	No				Unchecked	Unchecked	Unchecked	Unchecked	Unchecked	Unchecked	Unchecked	Unchecked										Very low or none at all	Almost never or never	Not at all	Not at all	No sexual activity	No sexual activity	No Sexual Activity	No sexual activity	No sexual activity	No sexual activity	No sexual activity	No sexual activity	No sexual activity	No sexual activity	No sexual activity	No sexual activity with my partner(s)	Very dissatisfied	Very dissatisfied	Did not attempt intercourse	Did not attempt intercourse	Did not attempt intercourse
468												Unchecked	Unchecked	Unchecked	Unchecked	Unchecked	Unchecked	Unchecked	Unchecked
469	Moderately satisfied	Very much worsened	Does not happen due to being unwell or fear of causing issues	No - If not, what prevented you from talking to your doctor/healthcare team about how breast cancer could affect your sex life? Please answer in the space that pops up below this question.		It didn't come up	No, but I intend to in the <u>next 6 months</u>.	No		Fear of creating more physical issues and no desire		Unchecked	Unchecked	Unchecked	Unchecked	Unchecked	Unchecked	Unchecked	Unchecked										Low	A few times (less than half the time)	Once	Not at all	No sexual activity	No sexual activity	No Sexual Activity	No sexual activity	No sexual activity	No sexual activity	No sexual activity	No sexual activity	No sexual activity	No sexual activity	No sexual activity	No sexual activity with my partner(s)	Moderately dissatisfied	Moderately dissatisfied	Did not attempt intercourse	Did not attempt intercourse	Did not attempt intercourse
470	Very satisfied	Worsened	Pain during intercourse due to dryness and vaginal atrophy.	Yes - Please give us a sense of what the doctor/healthcare team suggested you do to manage sexual symptoms and whether you tried it. Please answer in the space that pops up below this question.	I was given vagifem which has helped.		Yes, I have been for <u>MORE than 6 months</u>.	Yes	I also use a lubricant that a friend recommended-uroglide		Not sure	Unchecked	Unchecked	Unchecked	Checked	Checked	Unchecked	Unchecked	Unchecked		Yes	Vibrators	Moderately effective	yes	yes	no	no	no	Moderate	A few times (less than half the time)	Not at all	Once a week
471												Unchecked	Unchecked	Unchecked	Unchecked	Unchecked	Unchecked	Unchecked	Unchecked
472	Very satisfied	Very much improved	I do not enjoy.I do it not with the love to it.The sex is not What it was or suppose to be.	N/A - I did not speak to my doctor about sexual health issues because they were not relevant to me.			Yes, I have been for <u>MORE than 6 months</u>.	N/A				Unchecked	Unchecked	Unchecked	Unchecked	Unchecked	Unchecked	Unchecked	Unchecked										Low	A few times (less than half the time)	Not at all	Once a week	Almost never or never	Very low	Low confidence	Almost never or never	Almost never or never	Difficult	Almost never or never	Difficult	Almost never or never	Extremely difficult or impossible	Very dissatisfied	Moderately satisfied	Moderately satisfied	Moderately dissatisfied	A few times (less than half the time)	Almost never or never	Low
473	Moderately satisfied	Very much worsened	I feel ashamed of my body. My husband no longer wants any sexual contact, but refuses to discuss.	No - If not, what prevented you from talking to your doctor/healthcare team about how breast cancer could affect your sex life? Please answer in the space that pops up below this question.		As my husband absolutely refuses to discuss this with me or our family doctor. I have assumed that it is because of my appearance after a mastectomy.	N/A - I was not affected by sexual functioning issues.	No		My husband is refusing ...		Unchecked	Unchecked	Unchecked	Unchecked	Unchecked	Unchecked	Unchecked	Unchecked										Very low or none at all	Almost never or never	Not at all	Not at all	No sexual activity	No sexual activity	No Sexual Activity	No sexual activity	No sexual activity	No sexual activity	No sexual activity	No sexual activity	No sexual activity	No sexual activity	No sexual activity	No sexual activity with my partner(s)	Very dissatisfied	Very dissatisfied	Did not attempt intercourse	Did not attempt intercourse	Did not attempt intercourse
474	Very satisfied	Very much worsened	Vaginal dryness, pain, lack of libido.	Yes - Please give us a sense of what the doctor/healthcare team suggested you do to manage sexual symptoms and whether you tried it. Please answer in the space that pops up below this question.	Lubricants, longer foreplay.		Yes, I have been for <u>MORE than 6 months</u>.	Yes	Watching erotica.		No	Unchecked	Checked	Checked	Unchecked	Unchecked	Checked	Unchecked	Unchecked		Yes	Erotica, choosing certain lubricants.	Slightly effective				yes		Low	A few times (less than half the time)	A few times this month	A few times this month	Sometimes (about half the time)	Moderate	Low confidence	A few times (less than half the time)	Almost never or never	Extremely difficult or impossible	Almost never or never	Extremely difficult or impossible	Sometimes (about half the time)	Very difficult	Very dissatisfied	Moderately satisfied	Moderately dissatisfied	Moderately dissatisfied	Most times (more than half the time)	Most times (more than half the time)	High
475	Extremely satisfied	Very much worsened	Self image issues, lack of sex drive, body changes that I feel my partner isn't physically attracted to.	Yes - Please give us a sense of what the doctor/healthcare team suggested you do to manage sexual symptoms and whether you tried it. Please answer in the space that pops up below this question.	Use more lubricant for dryness. Seek counseling for rest.		Yes, I have been for <u>MORE than 6 months</u>.	Yes	Hard to feel better about myself, but have tried going to the gym, being active, staying clothed during sex.		No	Checked	Unchecked	Unchecked	Unchecked	Unchecked	Unchecked	Unchecked	Unchecked		Yes	Purchasing lubricant	Slightly effective	no	yes	no	no	no	Very low or none at all	Almost never or never	Once	Once	Almost never or never	Very low	Very low or no confidence	Almost never or never	Almost never or never	Extremely difficult or impossible	Almost never or never	Extremely difficult or impossible	Almost never or never	Extremely difficult or impossible	Very dissatisfied	Very dissatisfied	Very dissatisfied	Very dissatisfied	Almost always or always	Almost always or always	Moderate
476												Unchecked	Unchecked	Unchecked	Unchecked	Unchecked	Unchecked	Unchecked	Unchecked
477	Very satisfied	Worsened	Loss of desire. Dryness	Yes - Please give us a sense of what the doctor/healthcare team suggested you do to manage sexual symptoms and whether you tried it. Please answer in the space that pops up below this question.	Estrace cream. Use gels		Yes, I have been for <u>MORE than 6 months</u>.	No		Things are working okay		Unchecked	Unchecked	Unchecked	Unchecked	Unchecked	Unchecked	Unchecked	Unchecked
478												Unchecked	Unchecked	Unchecked	Unchecked	Unchecked	Unchecked	Unchecked	Unchecked
479												Unchecked	Unchecked	Unchecked	Unchecked	Unchecked	Unchecked	Unchecked	Unchecked
480	Very satisfied	No effect	I experience less "drive"to initiate, but certainly have enjoyment when in progress. Still orgasmic.	Yes - Please give us a sense of what the doctor/healthcare team suggested you do to manage sexual symptoms and whether you tried it. Please answer in the space that pops up below this question.	My oncologist encouraged us to continue staying active sexually. (My husband was with me on that appointment). She said to try for twice per week. The onco and her PA also worked with me to find the right kind of daily moisturizer. Was in 2012.		Yes, I have been for <u>MORE than 6 months</u>.	Yes	Over the counter vaginal moisturizers, including olive oil. We plan or prepare ahead for intimacy so I can get ready mentally as well as physically. I have not "modified" any sex toys. Ha ha. We just use a vibrator for me!		No	Unchecked	Checked	Unchecked	Unchecked	Checked	Unchecked	Unchecked	Unchecked		Yes	My husband has been very complimentary. In my situation, I had a lumpectomy and radiation, but very little scarring; simply a dent over the tumor bed. Still, he acknowledged and honored my modesty over my appearance at first. Now he kisses my scar and says I am brave and beautiful. So body image has ceased to be an issue for me. As far as coping with sex drive issues, we plan ahead for times we c…	Very effective	yes	no	yes	no	no	Moderate	Most times (more then half the time)	Not at all	Two to three times per week	Almost always or always	Moderate	High confidence	Almost always or always	A few times (less than half the time)	Slightly difficult	A few times (less than half the time)	Slightly difficult	Almost always or always	Slightly difficult	Very satisfied	Very satisfied	Very satisfied	Very satisfied	Sometimes (about half the time)	Almost never or never	Very low or none at all
481	Very satisfied	Worsened	Lack of desire, ability to orgasm and fear of intimacy. Dissatisfied with body, no feeling in reconstructed breasts, complete hysterectomy - do not feel very feminine	No - If not, what prevented you from talking to your doctor/healthcare team about how breast cancer could affect your sex life? Please answer in the space that pops up below this question.		I don't think that after care is as developed as it should be	Yes, I have been for <u>MORE than 6 months</u>.	No		No one offered me any or even broached the subject with me.		Unchecked	Unchecked	Unchecked	Unchecked	Unchecked	Unchecked	Unchecked	Unchecked										Low	A few times (less than half the time)	Not at all	Once	A few times (less than half the time)	Very low	Very low or no confidence	Almost never or never	Almost never or never	Difficult	Almost never or never	Difficult	Almost never or never	Very difficult	Very dissatisfied	Moderately dissatisfied	Very dissatisfied	Moderately dissatisfied	A few times (less than half the time)	Most times (more than half the time)	Moderate
482	Very satisfied	No effect	none	Yes - Please give us a sense of what the doctor/healthcare team suggested you do to manage sexual symptoms and whether you tried it. Please answer in the space that pops up below this question.			Yes, I have been for <u>MORE than 6 months</u>.	No		didn't need to		Unchecked	Unchecked	Unchecked	Unchecked	Unchecked	Unchecked	Unchecked	Unchecked										Moderate	Most times (more then half the time)	Not at all	Almost every day	Almost always or always	High	High confidence	Most times (more than half the time)	Almost always or always	Not difficult	Almost always or always	Not difficult	Most times (more than half the time)	Not difficult	Very satisfied	Very satisfied	Very satisfied	Very satisfied	Almost never or never	Almost never or never	Very low or none at all
483	Not at all satisfied	Improved		No - If not, what prevented you from talking to your doctor/healthcare team about how breast cancer could affect your sex life? Please answer in the space that pops up below this question.								Unchecked	Unchecked	Unchecked	Unchecked	Unchecked	Unchecked	Unchecked	Unchecked
484	Extremely satisfied	Very much worsened	no breasts, pain during intercourse	Yes - Please give us a sense of what the doctor/healthcare team suggested you do to manage sexual symptoms and whether you tried it. Please answer in the space that pops up below this question.	Use Replens moisturizer and a dilator. I use the Replens.		No, and I do <u>NOT</u> intend to in the <u>next 6 months</U>.	No		I am too depressed. I feel like it's easier to avoid sex. Hopefully, my husband understands.		Unchecked	Unchecked	Unchecked	Unchecked	Unchecked	Unchecked	Unchecked	Unchecked										Very low or none at all	Almost never or never	Not at all	Not at all	No sexual activity	No sexual activity	Very low or no confidence	No sexual activity	No sexual activity	No sexual activity	No sexual activity	No sexual activity	No sexual activity	No sexual activity	No sexual activity	No sexual activity with my partner(s)
485	Extremely satisfied	Worsened										Unchecked	Unchecked	Unchecked	Unchecked	Unchecked	Unchecked	Unchecked	Unchecked
486												Unchecked	Unchecked	Unchecked	Unchecked	Unchecked	Unchecked	Unchecked	Unchecked
487	Very satisfied	Worsened		N/A - I did not speak to my doctor about sexual health issues because they were not relevant to me.			Yes, I have been for <u>MORE than 6 months</u>.	No				Unchecked	Unchecked	Unchecked	Unchecked	Unchecked	Unchecked	Unchecked	Unchecked										Very low or none at all	Almost never or never	Not at all	Not at all	No sexual activity	No sexual activity	No Sexual Activity	No sexual activity	No sexual activity	No sexual activity	No sexual activity	No sexual activity	No sexual activity	No sexual activity	No sexual activity	No sexual activity with my partner(s)	No partner(s)	Very dissatisfied	Did not attempt intercourse	Did not attempt intercourse	Did not attempt intercourse
488	Extremely satisfied	Worsened		N/A - I did not speak to my doctor about sexual health issues because they were not relevant to me.			Yes, I have been for <u>LESS than 6 months</u>.	N/A				Unchecked	Unchecked	Unchecked	Unchecked	Unchecked	Unchecked	Unchecked	Unchecked										Moderate	A few times (less than half the time)	Not at all	Once
489	Moderately satisfied	No effect	Vaginal dryness Decreased libido									Unchecked	Unchecked	Unchecked	Unchecked	Unchecked	Unchecked	Unchecked	Unchecked
490												Unchecked	Unchecked	Unchecked	Unchecked	Unchecked	Unchecked	Unchecked	Unchecked
491	Very satisfied	Very much worsened	Nipple sensitivity lost due to mastectomy - vaginal dryness	No - If not, what prevented you from talking to your doctor/healthcare team about how breast cancer could affect your sex life? Please answer in the space that pops up below this question.		Did not realize how much it would affect my sex life.	No, but I intend to in the <u>next 30 days</u>.	No		Not sure what other options		Unchecked	Unchecked	Unchecked	Unchecked	Unchecked	Unchecked	Unchecked	Unchecked										Low	A few times (less than half the time)	A few times this month	Once	A few times (less than half the time)	Very low	Very low or no confidence	A few times (less than half the time)	Almost never or never	Extremely difficult or impossible	A few times (less than half the time)	Extremely difficult or impossible	A few times (less than half the time)	Extremely difficult or impossible	Very dissatisfied	Moderately dissatisfied	Moderately dissatisfied	Moderately dissatisfied	Sometimes (about half the time)	Sometimes (about half the time)	Moderate
492												Unchecked	Unchecked	Unchecked	Unchecked	Unchecked	Unchecked	Unchecked	Unchecked
493												Unchecked	Unchecked	Unchecked	Unchecked	Unchecked	Unchecked	Unchecked	Unchecked
494	Very satisfied	Very much worsened	No sex drive	No - If not, what prevented you from talking to your doctor/healthcare team about how breast cancer could affect your sex life? Please answer in the space that pops up below this question.			Yes, I have been for <u>LESS than 6 months</u>.	No				Unchecked	Unchecked	Unchecked	Unchecked	Unchecked	Unchecked	Unchecked	Unchecked										Very low or none at all	Almost never or never	Once	Once
495	Moderately satisfied	Very much worsened	Self-image issues as well as effects of 5+ years of HT, all further complicated by severe inflammatory arthritis, makes for a mess!	No - If not, what prevented you from talking to your doctor/healthcare team about how breast cancer could affect your sex life? Please answer in the space that pops up below this question.		HCP didn't bring it up: not the surgeon, the medical oncologist or any member of the team.	No, and I do <u>NOT</u> intend to in the <u>next 6 months</U>.	No		Pain from inflammatory arthritis as well lack of desire.		Unchecked	Unchecked	Unchecked	Unchecked	Unchecked	Unchecked	Unchecked	Unchecked										Very low or none at all	Almost never or never	Not at all	Not at all	No sexual activity	No sexual activity	No Sexual Activity	No sexual activity	No sexual activity	No sexual activity	No sexual activity	No sexual activity	No sexual activity	No sexual activity	No sexual activity	No sexual activity with my partner(s)	No partner(s)	Moderately dissatisfied	Did not attempt intercourse	Did not attempt intercourse	Did not attempt intercourse
496												Unchecked	Unchecked	Unchecked	Unchecked	Unchecked	Unchecked	Unchecked	Unchecked
497	Very satisfied	Worsened	Loss of breast sensation due to double mastectomy	Yes - Please give us a sense of what the doctor/healthcare team suggested you do to manage sexual symptoms and whether you tried it. Please answer in the space that pops up below this question.	I asked about sensation and was told that loss of sensation was likely		Yes, I have been for <u>MORE than 6 months</u>.	N/A				Unchecked	Unchecked	Unchecked	Unchecked	Unchecked	Unchecked	Unchecked	Unchecked										Moderate	A few times (less than half the time)	A few times this month	Not at all	No sexual activity	No sexual activity	No Sexual Activity	No sexual activity	No sexual activity	No sexual activity	No sexual activity	No sexual activity	No sexual activity	No sexual activity	No sexual activity	No sexual activity with my partner(s)	Moderately dissatisfied	Moderately dissatisfied	Did not attempt intercourse	Did not attempt intercourse	Did not attempt intercourse
498												Unchecked	Unchecked	Unchecked	Unchecked	Unchecked	Unchecked	Unchecked	Unchecked
499	Moderately satisfied	Worsened	Painful and dry	Yes - Please give us a sense of what the doctor/healthcare team suggested you do to manage sexual symptoms and whether you tried it. Please answer in the space that pops up below this question.	It is the medication that I was put on after radiation that caused the problem. Had a difficult time with medication and thought that it was necessary to be on. Kind of uncomfortable to talk to doctor because he was new for me and not a regular, like Obgyn. After about 7-8 months and joint pain and pain and dryness with sex was able to change Meds. Still having trouble with joint pain but not as …		Yes, I have been for <u>MORE than 6 months</u>.	No		Uncomfortable topic		Unchecked	Unchecked	Unchecked	Unchecked	Unchecked	Unchecked	Unchecked	Unchecked										Low	Sometimes (about half the time)	Not at all	A few times this month	A few times (less than half the time)	High	Moderate confidence	Most times (more than half the time)	Almost never or never	Very difficult	Almost never or never	Extremely difficult or impossible	Most times (more than half the time)	Slightly difficult	Moderately dissatisfied	Moderately satisfied	Moderately satisfied	Moderately satisfied	Sometimes (about half the time)	Sometimes (about half the time)	Moderate
500	Moderately satisfied	Worsened	My partner does not express it, but he doesn't touch my breasts anymore.									Unchecked	Unchecked	Unchecked	Unchecked	Unchecked	Unchecked	Unchecked	Unchecked
501	Not at all satisfied	No effect		N/A - I did not speak to my doctor about sexual health issues because they were not relevant to me.								Unchecked	Unchecked	Unchecked	Unchecked	Unchecked	Unchecked	Unchecked	Unchecked
502	Somewhat satisfied	Very much worsened	Increased vaginal and vulval discomfort with AI treatment- had some prior due to menopause	Yes - Please give us a sense of what the doctor/healthcare team suggested you do to manage sexual symptoms and whether you tried it. Please answer in the space that pops up below this question.	Lubricants		Yes, I have been for <u>MORE than 6 months</u>.	Yes	Emu oil applied to vulva		No	Unchecked	Unchecked	Unchecked	Checked	Checked	Checked	Unchecked	Unchecked		Yes	Trying to avoid causing pain - shorter intercourse, manual stimulation	Moderately effective	yes	yes	yes			Very low or none at all	Almost never or never	A few times this month	Once	Almost never or never	Very low	Very low or no confidence	Almost never or never	Almost never or never	Extremely difficult or impossible	Almost never or never	Extremely difficult or impossible	Almost never or never	Very difficult	Moderately dissatisfied	Moderately satisfied	Moderately dissatisfied	Very dissatisfied	Almost always or always	Almost always or always	Moderate
503	Very satisfied	N/A	So painful.......no intercourse since....took arimidex at 49 and had ovaries out. Mom had 13 years of ovca in and out of remission, then pacreatic cancer the last year	No - If not, what prevented you from talking to your doctor/healthcare team about how breast cancer could affect your sex life? Please answer in the space that pops up below this question.		Male......he never addressed chemo nausea why would he help w sex?	No, and I do <u>NOT</u> intend to in the <u>next 6 months</U>.	Yes	I heard vit e rubbed on vagina....i took replens prior to pap smear which is also extremely painful		No	Unchecked	Unchecked	Checked	Unchecked	Unchecked	Checked	Unchecked	Unchecked		Not sure		Slightly effective	no	no	no	no	no	Very low or none at all	Almost never or never	Not at all	Not at all	No sexual activity	No sexual activity	No Sexual Activity	No sexual activity	No sexual activity	No sexual activity	No sexual activity	No sexual activity	No sexual activity	No sexual activity	No sexual activity	No partner(s)	No partner(s)	About equally satisfied and dissatisfied	Did not attempt intercourse	Did not attempt intercourse	Did not attempt intercourse
504												Unchecked	Unchecked	Unchecked	Unchecked	Unchecked	Unchecked	Unchecked	Unchecked
505	Moderately satisfied	Worsened	Loss of breasts where a lot of my stimulation came from and loss of libido.	No - If not, what prevented you from talking to your doctor/healthcare team about how breast cancer could affect your sex life? Please answer in the space that pops up below this question.			No, but I intend to in the <u>next 30 days</u>.	No		Lack of motivation		Unchecked	Unchecked	Unchecked	Unchecked	Unchecked	Unchecked	Unchecked	Unchecked										Low	A few times (less than half the time)	Not at all	Two to three times per week	Almost never or never	Very low	Very low or no confidence	Almost never or never	Almost never or never	Extremely difficult or impossible	Almost never or never	Extremely difficult or impossible	Almost never or never	Extremely difficult or impossible	Very dissatisfied	Very satisfied	Very dissatisfied	Very dissatisfied	Almost never or never	Almost never or never	Very low or none at all
506												Unchecked	Unchecked	Unchecked	Unchecked	Unchecked	Unchecked	Unchecked	Unchecked
507												Unchecked	Unchecked	Unchecked	Unchecked	Unchecked	Unchecked	Unchecked	Unchecked
508	Moderately satisfied	Very much worsened	Intercourse is painful. I am very dry. I have lost all sexual desire.	Yes - Please give us a sense of what the doctor/healthcare team suggested you do to manage sexual symptoms and whether you tried it. Please answer in the space that pops up below this question.	My doctor told me to lube up before intercourse.		Yes, I have been for <u>MORE than 6 months</u>.	Yes	My friends told me to use a vibrator.		Yes	Unchecked	Unchecked	Checked	Unchecked	Checked	Unchecked	Unchecked	Unchecked		Yes	My husband get frustrated that I lack desire	Slightly effective	no	yes	no	no	yes	Very low or none at all	Almost never or never	A few times this month	A few times this month	Almost never or never	Very low	Very low or no confidence	Almost never or never	Almost never or never	Extremely difficult or impossible	Almost never or never	Extremely difficult or impossible	Almost never or never	Extremely difficult or impossible	Very dissatisfied	About equally satisfied and dissatisfied	Moderately dissatisfied	Moderately dissatisfied	Almost always or always	Almost always or always	High
509												Unchecked	Unchecked	Unchecked	Unchecked	Unchecked	Unchecked	Unchecked	Unchecked
510	Somewhat satisfied	No effect	Increased vaginal dryness Decreased libido	No - If not, what prevented you from talking to your doctor/healthcare team about how breast cancer could affect your sex life? Please answer in the space that pops up below this question.		Believe that all assumed that my background as a health care professional provided me with information and resources	No, but I intend to in the <u>next 6 months</u>.	No		Decreased libido		Unchecked	Unchecked	Unchecked	Unchecked	Unchecked	Unchecked	Unchecked	Unchecked										Low	Almost never or never	Not at all	Once	No sexual activity	No sexual activity	No Sexual Activity	No sexual activity	No sexual activity	No sexual activity	No sexual activity	No sexual activity	No sexual activity	No sexual activity	No sexual activity	No sexual activity with my partner(s)	About equally satisfied and dissatisfied	About equally satisfied and dissatisfied	Did not attempt intercourse	Did not attempt intercourse	Did not attempt intercourse
[truncated: 146 more rows]
[truncated: 101 more columns]
